# Supplementary material for: Staphylococcus aureus Responds to Physiologically Relevant Temperature Changes by Altering Its Global Transcript and Protein Profile
Source: mSphere. 2021 Mar 17;6(2):e01303-20. doi: 10.1128/mSphere.01303-20 (PMC8546721; doi:10.1128/mSphere.01303-20)
Supplement: DATA SET S2 [file msphere.01303-20-sd002.xlsx]

## Sheet: 34 V 37
					PROTEOMIC DATA										RNASEQ DATA
Accession	USA300 number	Gene	Description	MW [kDa]	34 °C REPLICATE A	34 °C REPLICATE B	34 °C REPLICATE C	37 °C REPLICATE A	37 °C REPLICATE B	37 °C REPLICATE C	Average 34 °C	Average 37 °C	Ratio 34/37	P VALUE 34/37	34 °C REPLICATE A	34 °C REPLICATE B	34 °C REPLICATE C	37 °C REPLICATE A	37 °C REPLICATE B	37 °C REPLICATE C	Average 34 °C	Average 37 °C	Ratio 34/37	P 34/37
A0A0H2XIZ0	SAUSA300_1668	SAUSA300_1668	OsmC/Ohr family protein OS=Staphylococcus aureus (strain USA300) GN=SAUSA300_1668 PE=4 SV=1	16.1				146.2	152	135.6		144.6		#DIV/0!	86.04	103.15	112.38	102.47	94.44	100.17	100.523	99.0267	1.01511	0.862014
Q2FJ78	SAUSA300_0547	sdrD	Serine-aspartate repeat-containing protein D OS=Staphylococcus aureus (strain USA300) GN=sdrD PE=3 SV=1	149.4	30.2	32.6	34.4	87.5	116.2	110.1	32.4	104.6	0.309751	0.00120976	4	5.38	5.85	9.75	7.61	11.16	5.07667	9.50667	0.534175	0.0194297
A0A0H2XGE9	SAUSA300_2477	cidC	Pyruvate oxidase OS=Staphylococcus aureus (strain USA300) GN=cidC PE=3 SV=1	63.7	39.4	33.9	38.7	111.7	93.2	116.6	37.3333	107.167	0.348367	0.000678403	913.39	903.58	822.49	847.52	778.03	847.52	879.82	824.357	1.06728	0.207872		increased at 37
Q2FFZ0	SAUSA300_1694	trmB	tRNA (guanine-N(7)-)-methyltransferase OS=Staphylococcus aureus (strain USA300) GN=trmB PE=3 SV=1	25.3	51.2	59.6	75.3	187.9	153.7	177.5	62.0333	173.033	0.358505	0.000846262	555.19	470.45	527.4	458.42	683.16	410.46	517.68	517.347	1.00064	0.997149		increased at 34
Q2FJP6	SAUSA300_0368	rpsR	30S ribosomal protein S18 OS=Staphylococcus aureus (strain USA300) GN=rpsR PE=3 SV=1	9.3	31	35.1	42.2	103.3	105.8	91	36.1	100.033	0.36088	0.00034136	595.71	560.02	553.24	671.65	675.27	545.75	569.657	630.89	0.902947	0.241478
A0A0H2XJN3	SAUSA300_0755	SAUSA300_0755	Glycolytic operon regulator OS=Staphylococcus aureus (strain USA300) GN=SAUSA300_0755 PE=4 SV=1	37.2	55.1	65.2	82.1	209.2	121.7	140.8	67.4667	157.233	0.429086	0.0316714	301.35	339.29	330.15	367.82	325.94	401.9	323.597	365.22	0.886032	0.168084
Q2FHG5	SAUSA300_1166	rpsO	30S ribosomal protein S15 OS=Staphylococcus aureus (strain USA300) GN=rpsO PE=3 SV=1	10.6	48.2	53	54.5	121.2	125.3	115.5	51.9	120.667	0.43011	3.60359e-05	723.89	624.43	603.94	595.71	775.24	501.54	650.753	624.163	1.0426	0.778597
A0A0H2XJH7	SAUSA300_0113	SAUSA300_0113	Immunoglobulin G binding protein A OS=Staphylococcus aureus (strain USA300) GN=SAUSA300_0113 PE=4 SV=1	55.5	39.6	44.4	43.2	79.4	107.7	106.7	42.4	97.9333	0.432948	0.00408134	25.45	38.21	50.68	57.26	61.14	100.29	38.1133	72.8967	0.522841	0.0889754
A0A0H2XFY9	SAUSA300_2497	SAUSA300_2497	Aminotransferase OS=Staphylococcus aureus (strain USA300) GN=SAUSA300_2497 PE=3 SV=1	42.7	50	49.4	47.3	101.8	106.7	111.2	48.9	106.567	0.458868	3.44951e-05	90.47	90.47	87.19	92.93	77.22	93.71	89.3767	87.9533	1.01618	0.807943
A0A0H2XG79	SAUSA300_1565	SAUSA300_1565	Putative urea amidolyase OS=Staphylococcus aureus (strain USA300) GN=SAUSA300_1565 PE=4 SV=1	33.5	52.3	56.2	49.1	109.6	96.1	129.5	52.5333	111.733	0.470167	0.00395329	44.33	33.59	40.13	51.89	53.06	66.63	39.35	57.1933	0.688017	0.034602
Q2FEQ3	SAUSA300_2190	rpsH	30S ribosomal protein S8 OS=Staphylococcus aureus (strain USA300) GN=rpsH PE=3 SV=1	14.8	56.5	54.9	60.9	112.4	111.3	118.8	57.4333	114.167	0.503066	4.29161e-05	550.13	584.76	574.39	423.7	482.51	518.26	569.76	474.823	1.19994	0.0320493
A0A0H2XKK6	SAUSA300_0234	SAUSA300_0234	Putative flavohemoprotein OS=Staphylococcus aureus (strain USA300) GN=SAUSA300_0234 PE=3 SV=1	42.9	133.5	129.9	146.6	66.2	71.3	64.8	136.667	67.4333	2.02669	0.000220398	135.31	185.28	150.51	140.57	173.72	148.23	157.033	154.173	1.01855	0.880564
A0A0H2XF54	SAUSA300_1580	SAUSA300_1580	Bacterial luciferase family protein OS=Staphylococcus aureus (strain USA300) GN=SAUSA300_1580 PE=4 SV=1	38	168.9	178.6	168.1	79.6	92.1	73.1	171.867	81.6	2.10621	0.000157502	53.37	53.44	59.93	47.57	56.14	53.06	55.58	52.2567	1.0636	0.373283
Q2FK44	SAUSA300_0220	pflB	Formate acetyltransferase OS=Staphylococcus aureus (strain USA300) GN=pflB PE=3 SV=1	84.8	168.8	166.6	185.7	72.8	84.8	82.8	173.7	80.1333	2.16764	0.000189815	2519.16	2561.8	3222.02	2665.36	2040.57	2561.8	2767.66	2422.58	1.14244	0.31209
A0A0H2XK13	SAUSA300_1899	SAUSA300_1899	Uncharacterized protein OS=Staphylococcus aureus (strain USA300) GN=SAUSA300_1899 PE=4 SV=1	21.2	185.1	161.7	143.1	71.4	58.8	94.1	163.3	74.7667	2.18413	0.00515128	166.89	174.33	174.68	211.33	234.74	193.87	171.967	213.313	0.806169	0.0269163
A0A0H2XFS2	SAUSA300_0195	SAUSA300_0195	RpiR family transcriptional regulator OS=Staphylococcus aureus (strain USA300) GN=SAUSA300_0195 PE=4 SV=1	33	200.1	182.3	176.4	147.7	52	54.8	186.267	84.8333	2.19568	0.0346421	1268.63	1103.15	1206.13	808.29	720.56	705.08	1192.64	744.643	1.60162	0.00150941
A0A0H2XHW3	SAUSA300_0027	SAUSA300_0027	Uncharacterized protein OS=Staphylococcus aureus (strain USA300) GN=SAUSA300_0027 PE=4 SV=1	48.6	187.6	193.4	189.6	73.2	83.5	73.5	190.2	76.7333	2.47871	7.39652e-06	97.4	93.3	96.32	94.04	95.38	87.72	95.6733	92.38	1.03565	0.283623
A0A0H2XFJ6	SAUSA300_2159	SAUSA300_2159	Aldo/keto reductase family protein OS=Staphylococcus aureus (strain USA300) GN=SAUSA300_2159 PE=4 SV=1	32.2	200.2	183	177.9	64.9	73.8	60.2	187.033	66.3	2.82102	0.00010357	136.64	134.32	123.89	73.35	72.71	70.94	131.617	72.3333	1.81959	0.000119089
A0A0H2XJC6	SAUSA300_0312	psuG	Pseudouridine-5'-phosphate glycosidase OS=Staphylococcus aureus (strain USA300) GN=psuG PE=3 SV=1	32.8	183.4	210.7	200.4	70.8	72.9	59.3	198.167	67.6667	2.92857	0.000132244	24.86	23.47	25.89	14.02	17.77	13.14	24.74	14.9767	1.6519	0.00351127
A0A0H2XII8	SAUSA300_0777	SAUSA300_0777	Cold shock protein OS=Staphylococcus aureus (strain USA300) GN=SAUSA300_0777 PE=4 SV=1	7.4	235.4	223.3	181.5	66.6	78.5	58.7	213.4	67.9333	3.14132	0.00109796	5206.81	6190.25	6924.75	10881	6590.45	10881	6107.27	9450.79	0.646218	0.0918314
Q2FFX3	SAUSA300_1712	ribH	6,7-dimethyl-8-ribityllumazine synthase OS=Staphylococcus aureus (strain USA300) GN=ribH PE=3 SV=1	16.4	134.6	133.3	135.9	27.7	41.2	30.1	134.6	33	4.07879	1.77429e-05	26.28	23.05	23.98	76.68	236.19	76.52	24.4367	129.797	0.188269	0.118767
A0A0H2XHG1	SAUSA300_2590	SAUSA300_2590	Uncharacterized protein OS=Staphylococcus aureus (strain USA300) GN=SAUSA300_2590 PE=4 SV=1	25.9	208.1	209.5	192.8	43.6	49.6	45.2	203.467	46.1333	4.4104	9.83347e-06	59.85	52.7	51.25	46.24	46.19	52.7	54.6	48.3767	1.12864	0.143477
A0A0H2XHA4	SAUSA300_1715	ribD	Riboflavin biosynthesis protein RibD OS=Staphylococcus aureus (strain USA300) GN=ribD PE=3 SV=1	37.4	126.6	132.3	149.6	24	35.6	27.8	136.167	29.1333	4.67391	0.000156285	44.84	53.95	57.74	161.47	403.28	158.57	52.1767	241.107	0.216405	0.0804934
A0A0H2XH77	SAUSA300_1713	ribBA	Riboflavin biosynthesis protein RibBA OS=Staphylococcus aureus (strain USA300) GN=ribBA PE=3 SV=1	44.2	217.2	228.1	247.6				230.967			#DIV/0!	26.4	25.96	37.67	121.31	347.33	125.5	30.01	198.047	0.15153	0.0878406
A0A0H2XJY4	SAUSA300_1759	SAUSA300_1759	Uncharacterized protein OS=Staphylococcus aureus (strain USA300) GN=SAUSA300_1759 PE=4 SV=1	20.3	105.2	154.2	187.1				148.833			#DIV/0!	750.43	669.36	632.93	247.83	133.79	174.33	684.24	185.317	3.69227	0.000490241
Q2FDE6	SAUSA300_2648	rpmH	50S ribosomal protein L34 OS=Staphylococcus aureus (strain USA300) GN=rpmH PE=3 SV=1	5.4	208.2	134.1	169				170.433			#DIV/0!	532.16	397.66	305.57	400.14	589.72	302.3	411.797	430.72	0.956066	0.868203

## Sheet: 37 V 40
					PROTEOMIC DATA										RNASEQ DATA
Accession	USA300 number	Gene	Description	MW [kDa]	37 °C REPLICATE A	37 °C REPLICATE B	37 °C REPLICATE C	40 °C REPLICATE A	40 °C REPLICATEB	40 °C REPLICATE C	Average 37 °C	Average 40 °C	Ratio 37/40	P VALUE 37/40	37 °C REPLICATE A	37 °C REPLICATE B	37 °C REPLICATE C	40 °C REPLICATE A	40 °C REPLICATEB	40 °C REPLICATE C	Average 37 °C	Average 40 °C	Ratio 37/40	P VALUE 37/40
A0A0H2XH77	SAUSA300_1713	ribBA	Riboflavin biosynthesis protein RibBA OS=Staphylococcus aureus (strain USA300) GN=ribBA PE=3 SV=1	44.2				76.8	71.5	58.8		69.0333	#DIV/0!		121.31	347.33	125.5	38.28	40.02	41.79	198.047	40.03	4.94746	0.101739
A0A0H2XJY4	SAUSA300_1759	SAUSA300_1759	Uncharacterized protein OS=Staphylococcus aureus (strain USA300) GN=SAUSA300_1759 PE=4 SV=1	20.3				161.2	144.3	148		151.167	#DIV/0!		247.83	133.79	174.33	447.08	302.3	188.02	185.317	312.467	0.593077	0.196159
Q2FDE6	SAUSA300_2648	rpmH	50S ribosomal protein L34 OS=Staphylococcus aureus (strain USA300) GN=rpmH PE=3 SV=1	5.4				125.3	126.8	136.6		129.567	#DIV/0!		400.14	589.72	302.3	472.11	541.11	589.72	430.72	534.313	0.806119	0.318543
A0A0H2XH30	SAUSA300_0105	SAUSA300_0105	Peptidase, M20/M25/M40 family OS=Staphylococcus aureus (strain USA300) GN=SAUSA300_0105 PE=4 SV=1	43.1	45.5	28.7	54	247.3	221.3	237.6	42.7333	235.4	0.181535	5.42974e-05	24.86	22.97	25.96	36.35	38.42	29.26	24.5967	34.6767	0.709315	0.0256605
A0A0H2XHA4	SAUSA300_1715	ribD	Riboflavin biosynthesis protein RibD OS=Staphylococcus aureus (strain USA300) GN=ribD PE=3 SV=1	37.4	24	35.6	27.8	160	87.1	156.8	29.1333	134.633	0.21639	0.0117768	161.47	403.28	158.57	65.57	60.33	67.86	241.107	64.5867	3.73307	0.09517
Q2FFX3	SAUSA300_1712	ribH	6,7-dimethyl-8-ribityllumazine synthase OS=Staphylococcus aureus (strain USA300) GN=ribH PE=3 SV=1	16.4	27.7	41.2	30.1	145.9	125.1	126.2	33	132.4	0.249245	0.00023357	76.68	236.19	76.52	27.62	28.91	21.52	129.797	26.0167	4.98898	0.123086
A0A0H2XF63	SAUSA300_1906	SAUSA300_1906	Uncharacterized protein OS=Staphylococcus aureus (strain USA300) GN=SAUSA300_1906 PE=4 SV=1	31.6	55.9	49.3	50.6	152.5	136.3	151	51.9333	146.6	0.354252	6.92062e-05	103.41	97.89	92.09	98.82	99.72	104.31	97.7967	100.95	0.968763	0.44025
Q2FH01	SAUSA300_1330	tdcB	L-threonine dehydratase catabolic TdcB OS=Staphylococcus aureus (strain USA300) GN=tdcB PE=3 SV=1	37.3	61.3	75.5	63	166.2	164.4	191.3	66.6	173.967	0.382832	0.000389402	9.28	6.57	9.47	7.36	7.05	7.82	8.44	7.41	1.139	0.345036
A0A0H2XG41	SAUSA300_2603	lip	Triacylglycerol lipase OS=Staphylococcus aureus (strain USA300) GN=lip PE=4 SV=1	76.6	68.4	55.2	75.8	198.8	156.1	159	66.4667	171.3	0.388013	0.00222474	1127.59	1347.71	1326.02	2480.46	2145.12	2519.16	1267.11	2381.58	0.532045	0.00127266
A0A0H2XH62	SAUSA300_2463	ddh	D-lactate dehydrogenase OS=Staphylococcus aureus (strain USA300) GN=ddh PE=3 SV=1	39.2	68.5	54.6	79.2	129.4	151.2	203.4	67.4333	161.333	0.417975	0.0152438	312.79	342.65	358.04	570.28	512.94	442.47	337.827	508.563	0.664276	0.0121836
A0A0H2XG42	SAUSA300_2643	SAUSA300_2643	Putative chromosome partioning protein, ParB family OS=Staphylococcus aureus (strain USA300) GN=SAUSA300_2643 PE=3 SV=1	32.2	73.1	71.4	79.8	212.3	156.2	165.2	74.7667	177.9	0.420274	0.00421831	63.59	58.75	65.97	72.32	67.63	64.16	62.77	68.0367	0.922591	0.172857
A0A0H2XJ67	SAUSA300_2352	SAUSA300_2352	Addiction module toxin, Txe/YoeB family OS=Staphylococcus aureus (strain USA300) GN=SAUSA300_2352 PE=4 SV=1	10.4	73.6	71.8	66.9	165.6	194.1	128.6	70.7667	162.767	0.434774	0.00849091	101.44	107.49	103.68	84.3	90.79	80.09	104.203	85.06	1.22506	0.00588601
Q2FH00	SAUSA300_1331	ald1	Alanine dehydrogenase 1 OS=Staphylococcus aureus (strain USA300) GN=ald1 PE=3 SV=1	40.2	75.8	73.7	77.4	141.8	157.3	190.5	75.6333	163.2	0.46344	0.00370038	2.89	2.14	3.51	3.75	2.74	3.05	2.84667	3.18	0.895178	0.538452
A0A0H2XGC6	SAUSA300_1762	epiF	Lantibiotic epidermin immunity protein F OS=Staphylococcus aureus (strain USA300) GN=epiF PE=4 SV=1	25.9	79.8	80.6	81.3	210.1	130.7	159	80.5667	166.6	0.483593	0.0207933	470.45	595.71	438.06	555.19	603.94	683.16	501.407	614.097	0.816495	0.13762
A0A0H2XIF3	SAUSA300_1585	SAUSA300_1585	Uncharacterized protein OS=Staphylococcus aureus (strain USA300) GN=SAUSA300_1585 PE=4 SV=1	28.6	83.2	73.3	79.2	163.5	145.8	172.7	78.5667	160.667	0.489004	0.000614277	145.26	123.62	125.91	139.04	137.8	173.29	131.597	150.043	0.877058	0.243675
Q2FIJ2	SAUSA300_0786	SAUSA300_0786	Organic hydroperoxide resistance protein-like OS=Staphylococcus aureus (strain USA300) GN=SAUSA300_0786 PE=3 SV=1	15.3	73.9	92.3	78.8	182.5	153.4	152.6	81.6667	162.833	0.501535	0.00197014	462.43	527.4	473.34	614	590.62	638.77	487.723	614.463	0.793739	0.00656881
A0A0H2XDZ5	SAUSA300_2527	SAUSA300_2527	Uncharacterized protein OS=Staphylococcus aureus (strain USA300) GN=SAUSA300_2527 PE=4 SV=1	10.7	158	132.9	105.4	66	71.3	59.4	132.1	65.5667	2.01474	0.0129307	63.44	92.09	54.11	86.4	101.9	118.43	69.88	102.243	0.683468	0.0924931
A0A0H2XJN3	SAUSA300_0755	SAUSA300_0755	Glycolytic operon regulator OS=Staphylococcus aureus (strain USA300) GN=SAUSA300_0755 PE=4 SV=1	37.2	209.2	121.7	140.8	73.4	76.3	76.3	157.233	75.3333	2.08717	0.0368841	367.82	325.94	401.9	412.39	334.42	406.91	365.22	384.573	0.949676	0.593088
A0A0H2XEM2	SAUSA300_0793	SAUSA300_0793	Uncharacterized protein OS=Staphylococcus aureus (strain USA300) GN=SAUSA300_0793 PE=4 SV=1	33.6	101.4	109.6	101.7	43.1	46.9	52.9	104.233	47.6333	2.18824	0.000133385	32.64	24.02	31.5	28.03	26.4	28.18	29.3867	27.5367	1.06718	0.539785
A0A0H2XHW3	SAUSA300_0027	SAUSA300_0027	Uncharacterized protein OS=Staphylococcus aureus (strain USA300) GN=SAUSA300_0027 PE=4 SV=1	48.6	73.2	83.5	73.5	33.1	28.8	37.2	76.7333	33.0333	2.32291	0.00046587	94.04	95.38	87.72	82.96	84.59	88.89	92.38	85.48	1.08072	0.0795189
Q2FFZ0	SAUSA300_1694	trmB	tRNA (guanine-N(7)-)-methyltransferase OS=Staphylococcus aureus (strain USA300) GN=trmB PE=3 SV=1	25.3	187.9	153.7	177.5	70.2	61	63.6	173.033	64.9333	2.66478	0.000499481	458.42	683.16	410.46	395.51	576.7	524.05	517.347	498.753	1.03728	0.861278
A0A0H2XFS2	SAUSA300_0195	SAUSA300_0195	RpiR family transcriptional regulator OS=Staphylococcus aureus (strain USA300) GN=SAUSA300_0195 PE=4 SV=1	33	147.7	52	54.8	27.9	31.4	27.4	84.8333	28.9	2.93541	0.150136	808.29	720.56	705.08	501.54	637.11	477.67	744.643	538.773	1.38211	0.0253294
A0A0H2XDX3	SAUSA300_0274	SAUSA300_0274	Uncharacterized protein OS=Staphylococcus aureus (strain USA300) GN=SAUSA300_0274 PE=4 SV=1	57.9	117.6	116.1	90.4	37.6	34.7	37.4	108.033	36.5667	2.95442	0.00129224	33.76	36.02	27.41	33.23	26.28	37.51	32.3967	32.34	1.00175	0.989797
A0A0H2XII8	SAUSA300_0777	SAUSA300_0777	Cold shock protein OS=Staphylococcus aureus (strain USA300) GN=SAUSA300_0777 PE=4 SV=1	7.4	66.6	78.5	58.7	14.5	20.6	20.9	67.9333	18.6667	3.63929	0.00129333	10881	6590.45	10881	9548.18	8583.17	9548.18	9450.79	9226.51	1.02431	0.885807
A0A0H2XHU0	SAUSA300_2346	nirB	Nitrite reductase [NAD(P)H], large subunit OS=Staphylococcus aureus (strain USA300) GN=nirB PE=3 SV=1	88.6	142.4	132	132.2	35.7	35.6	36.4	135.533	35.9	3.7753	8.48878e-06	18.53	14.61	18.26	14.24	13.75	10.06	17.1333	12.6833	1.35085	0.0715525
A0A0H2XH22	SAUSA300_0030	SAUSA300_0030	Putative glycerophosphoryl diester phosphodiesterase OS=Staphylococcus aureus (strain USA300) GN=SAUSA300_0030 PE=4 SV=1	27.9	106.4	118	101.2	13.3	15.6	21.8	108.533	16.9	6.42209	8.03231e-05	56.3	66.55	60.82	73.68	61.84	66.47	61.2233	67.33	0.909302	0.250292
Q2FG95	SAUSA300_1588	lytH	Probable cell wall amidase LytH OS=Staphylococcus aureus (strain USA300) GN=lytH PE=3 SV=1	32.7	154.6	174.1	210.6				179.767		#DIV/0!		91.76	98.36	85.64	80.76	74.97	79.24	91.92	78.3233	1.1736	0.0286235
Q2FJ88	SAUSA300_0537	araB	Ribulokinase OS=Staphylococcus aureus (strain USA300) GN=araB PE=3 SV=1	61	124.1	131.7	124.3				126.7		#DIV/0!		14.93	12.66	14.54	16.51	13.65	16.9	14.0433	15.6867	0.89524	0.256122
