# Supplementary material for: Staphylococcus aureus Responds to Physiologically Relevant Temperature Changes by Altering Its Global Transcript and Protein Profile
Source: mSphere. 2021 Mar 17;6(2):e01303-20. doi: 10.1128/mSphere.01303-20 (PMC8546721; doi:10.1128/mSphere.01303-20)
Supplement: DATA SET S3 [file msphere.01303-20-sd003.xlsx]

## Sheet: 34 V 37
					PROTEOMIC DATA										RNASEQ DATA
Accession	USA300 number	Gene	Description	MW [kDa]	34 °C REPLICATE A	34 °C REPLICATE B	34 °C REPLICATE C	37 °C REPLICATE A	37 °C REPLICATE B	37 °C REPLICATE C	Average 34 °C	Average 37 °C	Ratio 34/37	P VALUE 34/37	34 °C REPLICATE A	34 °C REPLICATE B	34 °C REPLICATE C	37 °C REPLICATE A	37 °C REPLICATE B	37 °C REPLICATE C	Average 34 °C	Average 37 °C	Ratio 34/37	P VALUE 34/37
Q2FER4	SAUSA300_2179	rpsK	30S ribosomal protein S11 OS=Staphylococcus aureus (strain USA300) GN=rpsK PE=3 SV=1	13.9				100.7	151.1	135.9		129.233			347.33	412.39	427.91	309.32	287.5	355.41	395.877	317.41	1.24721	0.0690142
Q2FJJ7	SAUSA300_0418	SAUSA300_0418	Uncharacterized lipoprotein SAUSA300_0418 OS=Staphylococcus aureus (strain USA300) GN=SAUSA300_0418 PE=3 SV=1	30.5				162.5	137.8	104.2		134.833			8.75	7.87	8.25	9.65	10.06	11.98	8.29	10.5633	0.78479	0.0406065
A0A0H2XFU0	SAUSA300_2021	SAUSA300_2021	S1 RNA binding domain protein OS=Staphylococcus aureus (strain USA300) GN=SAUSA300_2021 PE=4 SV=1	80.9				150.9	238.5	171.4		186.933			47.21	45.79	41.97	57.9	47.49	52.45	44.99	52.6133	0.855106	0.0877016
A0A0H2XER4	SAUSA300_2213	SAUSA300_2213	AcrB/AcrD/AcrF family protein OS=Staphylococcus aureus (strain USA300) GN=SAUSA300_2213 PE=3 SV=1	114.6				114.9	162	106.8		127.9			89.47	75.78	79.03	71.37	71.04	85.4	81.4267	75.9367	1.0723	0.431426
Q2FE14	SAUSA300_2430	SAUSA300_2430	Uncharacterized lipoprotein SAUSA300_2430 OS=Staphylococcus aureus (strain USA300) GN=SAUSA300_2430 PE=3 SV=2	30.3				116.3	139.3	125.4		127			8.19	9.07	8.56	10.43	9.61	10.49	8.60667	10.1767	0.845726	0.0146873
A0A0H2XII5	SAUSA300_2576	SAUSA300_2576	Phosphotransferase system, fructose-specific IIABC component OS=Staphylococcus aureus (strain USA300) GN=SAUSA300_2576 PE=4 SV=1	69.7				90.3	108.6	84.3		94.4			28.6	32.17	38.28	25.65	21	32.38	33.0167	26.3433	1.25332	0.199574
A0A0H2XEN7	SAUSA300_0773	SAUSA300_0773	Putative staphylocoagulase OS=Staphylococcus aureus (strain USA300) GN=SAUSA300_0773 PE=4 SV=1	59.2	14.6	15.2	12.9	159.3	119.9	107.4	14.2333	128.867	0.11045	0.00185029	2.66	2.74	3.42	3.56	2.56	3.98	2.94	3.36667	0.873267	0.428944
Q2FF31	SAUSA300_2051	sceD	Probable transglycosylase SceD OS=Staphylococcus aureus (strain USA300) GN=sceD PE=3 SV=1	24.1	18.1	14.6	11.8	85.2	124.9	145.2	14.8333	118.433	0.125246	0.00426301	1.82	1.97	2.78	3.32	2.18	3.38	2.19	2.96	0.739865	0.192064
Q2FGI7	SAUSA300_1496	gcvPB	Probable glycine dehydrogenase (decarboxylating) subunit 2 OS=Staphylococcus aureus (strain USA300) GN=gcvPB PE=3 SV=1	54.7	35.7	40.9	33	28.4	146.5	510.6	36.5333	228.5	0.159883	0.256482	59.17	54.62	53.54	56.98	45.04	63.44	55.7767	55.1533	1.0113	0.917595
Q2FFZ9	SAUSA300_1685	SAUSA300_1685	UPF0478 protein SAUSA300_1685 OS=Staphylococcus aureus (strain USA300) GN=SAUSA300_1685 PE=3 SV=1	18	22	19.3	25.1	94.6	148.4	130.9	22.1333	124.633	0.177588	0.00300218	2767.49	2969.28	2828.36	2767.49	3163.08	2665.36	2855.04	2865.31	0.996417	0.952834
A0A0H2XDR6	SAUSA300_1251	parC	DNA topoisomerase 4 subunit A OS=Staphylococcus aureus (strain USA300) GN=parC PE=3 SV=1	91	21.8	29.2	38.5	133.6	164.5	142.2	29.8333	146.767	0.20327	0.000356183	82.55	68.36	67.7	72.08	69.94	73.86	72.87	71.96	1.01265	0.86375
A0A0H2XH59	SAUSA300_2482	SAUSA300_2482	Uncharacterized protein OS=Staphylococcus aureus (strain USA300) GN=SAUSA300_2482 PE=4 SV=1	16.9	30.2	28.2	32.9	178.8	127.5	136.6	30.4333	147.633	0.206141	0.00178892	34.68	38.59	33.3	39.86	33.3	38.76	35.5233	37.3067	0.952198	0.526498
A0A0H2XGI8	SAUSA300_0231	SAUSA300_0231	ABC transporter, substrate-binding protein OS=Staphylococcus aureus (strain USA300) GN=SAUSA300_0231 PE=4 SV=1	55.4	20.1	20.9	20.8	89.1	91.9	98.9	20.6	93.3	0.220793	1.55579e-05	22.39	23.89	21.17	28.44	24.37	27.19	22.4833	26.6667	0.843125	0.0437082
A0A0H2XEE5	SAUSA300_0681	SAUSA300_0681	Uncharacterized protein OS=Staphylococcus aureus (strain USA300) GN=SAUSA300_0681 PE=4 SV=1	16.9	23.4	35.7	33.4	111.9	164.2	136.6	30.8333	137.567	0.224134	0.00237076	57.26	67.29	58.55	40.67	54.92	25.89	61.0333	40.4933	1.50724	0.0834766
A0A0H2XHC7	SAUSA300_2196	rpmC	50S ribosomal protein L29 OS=Staphylococcus aureus (strain USA300) GN=rpmC PE=3 SV=1	8.6	26.6	29.6	28.6	94.2	165.8	108.4	28.2667	122.8	0.230185	0.0124907	464.24	530.47	488.38	560.02	451.91	627.52	494.363	546.483	0.904627	0.394496
Q2FH04	SAUSA300_1327	ebh	Extracellular matrix-binding protein ebh OS=Staphylococcus aureus (strain USA300) GN=ebh PE=3 SV=1	1121.9	32.7	30.6	27.4	92.3	123.8	124.8	30.2333	113.633	0.26606	0.00150406	4.38	4.71	5.79	5.87	4.11	6.79	4.96	5.59	0.887299	0.519914
A0A0H2XFM7	SAUSA300_0407	SAUSA300_0407	Exotoxin OS=Staphylococcus aureus (strain USA300) GN=SAUSA300_0407 PE=4 SV=1	25.4	22.1	17.1	22.9	60.7	92.2	62.4	20.7	71.7667	0.288435	0.00795307	0.99	0.97	1.36	1.82	1.02	1.57	1.10667	1.47	0.752834	0.246917
A0A0H2XFX3	SAUSA300_1985	sdrH	Serine-aspartate repeat family protein, SdrH OS=Staphylococcus aureus (strain USA300) GN=sdrH PE=4 SV=1	46.4	27.9	38.8	33	107.1	128.4	106.3	33.2333	113.933	0.291691	0.000515563	122.44	117.5	132.12	150.37	149.7	155.8	124.02	151.957	0.816154	0.0040437
A0A0H2XEM1	SAUSA300_0422	SAUSA300_0422	Uncharacterized protein OS=Staphylococcus aureus (strain USA300) GN=SAUSA300_0422 PE=4 SV=1	11.8	31.3	38.9	38.1	112.5	139.1	117	36.1	122.867	0.293814	0.000534812	57.04	45.1	51.54	45.87	42.11	48.45	51.2267	45.4767	1.12644	0.215419
Q2FJK0	SAUSA300_0415	lpl3	Uncharacterized lipoprotein SAUSA300_0415 OS=Staphylococcus aureus (strain USA300) GN=lpl3 PE=3 SV=1	30.7	33	34.5	46	124.3	161.2	99.2	37.8333	128.233	0.295035	0.00807303	1.01	1.07	1.39	1.98	1.27	1.8	1.15667	1.68333	0.687129	0.0966337
A0A0H2XF74	SAUSA300_2578	SAUSA300_2578	Putative phage infection protein OS=Staphylococcus aureus (strain USA300) GN=SAUSA300_2578 PE=4 SV=1	108.6	30.3	36.2	37.8	107.9	126.7	114.6	34.7667	116.4	0.298683	0.000164064	59.05	57.04	56.8	60.82	49.99	68.26	57.63	59.69	0.965488	0.719901
Q2FJS0	SAUSA300_0344	SAUSA300_0344	Efem/EfeO family lipoprotein OS=Staphylococcus aureus (strain USA300) GN=SAUSA300_0344 PE=3 SV=1	32.2	28.9	29.3	29.1	101.9	98.7	91.2	29.1	97.2667	0.299178	2.77641e-05	1.6	2.99	2.48	3.6	1.82	3.49	2.35667	2.97	0.79349	0.433159
A0A0H2XGM5	SAUSA300_1739	SAUSA300_1739	Uncharacterized protein OS=Staphylococcus aureus (strain USA300) GN=SAUSA300_1739 PE=4 SV=1	24.5	30.7	33.2	28.8	115.8	92.9	87.7	30.9	98.8	0.312753	0.00147024	1514.85	1627.39	1721.32	2363.15	2145.12	2480.46	1621.19	2329.58	0.695915	0.00352007
A0A0H2XFP5	SAUSA300_0959	fmt	Fmt protein OS=Staphylococcus aureus (strain USA300) GN=fmt PE=4 SV=1	46	18.1	45.1	58.6	146.6	112.9	105.2	40.6	121.567	0.333973	0.00967107	30.04	30.58	26.56	26.8	25.63	23.89	29.06	25.44	1.1423	0.0754804
A0A0H2XHY4	SAUSA300_0032	mecA	Penicillin-binding protein 2 OS=Staphylococcus aureus (strain USA300) GN=mecA PE=4 SV=1	76.1	36.9	43.3	43	107.2	129.7	109.1	41.0667	115.333	0.356069	0.000583766	1587.78	1692.14	1627.39	2062.81	2005.89	1952.3	1635.77	2007	0.815032	0.00108851
A0A0H2XG15	SAUSA300_0818	sufC	FeS assembly ATPase SufC OS=Staphylococcus aureus (strain USA300) GN=sufC PE=4 SV=1	28.3	28	57.5	45.1	120.5	117.2	123.7	43.5333	120.467	0.361372	0.000925088	627.52	649.07	666.88	837.53	925.16	860.73	647.823	874.473	0.740815	0.00136803
Q2FF08	SAUSA300_2074	rpmE2	50S ribosomal protein L31 type B OS=Staphylococcus aureus (strain USA300) GN=rpmE2 PE=3 SV=1	9.7	25.8	48.4	60.8	90.7	157.6	113.4	45	120.567	0.373237	0.0270017	465.71	516.1	405.65	474.07	444.78	449.38	462.487	456.077	1.01405	0.856288
Q2FE79	SAUSA300_2364	sbi	Immunoglobulin-binding protein sbi OS=Staphylococcus aureus (strain USA300) GN=sbi PE=3 SV=1	50	31.3	50.3	50.7	117	136.5	100.4	44.1	117.967	0.373834	0.00380048	346.04	359.27	375.03	195.22	137.99	191.99	360.113	175.067	2.05701	0.000813437
P0C804	#N/A	psmA3	Phenol-soluble modulin alpha 3 peptide OS=Staphylococcus aureus (strain USA300) GN=psmA3 PE=1 SV=1	2.6	34.3	33.2	42.6	121.5	86.3	80	36.7	95.9333	0.382557	0.0110668	28075.6	23617.3	28075.6	60119.4	75907.9	53824	26589.5	63283.7	0.420163	0.00551117
A0A0H2XER1	SAUSA300_0023	SAUSA300_0023	YycI protein OS=Staphylococcus aureus (strain USA300) GN=SAUSA300_0023 PE=4 SV=1	29.9	47.4	42	56	113	113.2	152.6	48.4667	126.267	0.383844	0.00485109	219.4	191.16	197.96	216.47	191.5	236.83	202.84	214.933	0.943734	0.482227
A0A0H2XJH7	SAUSA300_0113	SAUSA300_0113	Immunoglobulin G binding protein A OS=Staphylococcus aureus (strain USA300) GN=SAUSA300_0113 PE=4 SV=1	55.5	49	48.6	42.6	90.3	139.6	134.4	46.7333	121.433	0.384848	0.00906882	25.45	38.21	50.68	57.26	61.14	100.29	38.1133	72.8967	0.522841	0.0889754
A0A0H2XJK7	SAUSA300_1140	lytN	Cell wall hydrolase OS=Staphylococcus aureus (strain USA300) GN=lytN PE=4 SV=1	43.2	46.2	46.1	52.2	120.1	132.6	121.4	48.1667	124.7	0.38626	6.71176e-05	6.26	4.81	6.82	13.28	12.72	15.06	5.96333	13.6867	0.435704	0.00112653
Q2FEV0	SAUSA300_2142	asp23	Alkaline shock protein 23 OS=Staphylococcus aureus (strain USA300) GN=asp23 PE=3 SV=1	19.2	44	51.2	48.2	99.8	139.2	126.5	47.8	121.833	0.392339	0.00329125	15513.2	15513.2	15513.2	15513.2	15513.2	15513.2	15513.2	15513.2	1	#DIV/0!
A0A0H2XF79	SAUSA300_0780	SAUSA300_0780	Uncharacterized protein OS=Staphylococcus aureus (strain USA300) GN=SAUSA300_0780 PE=4 SV=1	21.7	35.3	49.3	63.6	120.2	145.6	110.6	49.4	125.467	0.39373	0.00457107	10.65	9.82	10.02	13.12	11.48	11.04	10.1633	11.88	0.855499	0.0651717
Q2FI17	SAUSA300_0963	qoxA	Probable quinol oxidase subunit 2 OS=Staphylococcus aureus (strain USA300) GN=qoxA PE=3 SV=1	41.8	31.5	46.5	41.9	83.9	113.8	100.7	39.9667	99.4667	0.40181	0.00361339	3275.81	3163.08	3470.48	3163.08	2969.28	3338.14	3303.12	3156.83	1.04634	0.352944
Q2FIK4	SAUSA300_0774	emp	Extracellular matrix protein-binding protein emp OS=Staphylococcus aureus (strain USA300) GN=emp PE=3 SV=1	38.5	43.9	44.6	47.7	104.3	110.3	118.1	45.4	110.9	0.409378	9.52462e-05	16.74	17.4	16	13.18	9.14	14.45	16.7133	12.2567	1.36361	0.0541439
Q2FEQ7	SAUSA300_2186	rpmD	50S ribosomal protein L30 OS=Staphylococcus aureus (strain USA300) GN=rpmD PE=3 SV=1	6.6	35.3	66.1	63.1	95.1	146.2	138.6	54.8333	126.633	0.433009	0.0184532	582	557.19	659.52	553.24	458.42	715.9	599.57	575.853	1.04119	0.78489
A0A0H2XJV9	SAUSA300_2436	SAUSA300_2436	Putative cell wall surface anchor family protein OS=Staphylococcus aureus (strain USA300) GN=SAUSA300_2436 PE=4 SV=1	49	58.8	57.4	58.1	100.1	130.2	133.9	58.1	121.4	0.478583	0.00410394	6.06	9.04	9.99	12.42	10.53	12.72	8.36333	11.89	0.703392	0.0614598
A0A0H2XEL7	SAUSA300_2249	ssaA	Secretory antigen SsaA OS=Staphylococcus aureus (strain USA300) GN=ssaA PE=4 SV=1	29.3	63.9	69.3	69.3	142.5	151.3	112.4	67.5	135.4	0.498523	0.00468419	0	0.03	0.14	0.2	0.08	0.51	0.0566667	0.263333	0.21519	0.200526
Q2FJC0	SAUSA300_0505	pdxT	Pyridoxal 5'-phosphate synthase subunit PdxT OS=Staphylococcus aureus (strain USA300) GN=pdxT PE=3 SV=1	20.6	153.7	166.2	180.5	68.3	98.3	83.6	166.8	83.4	2	0.00199374	115.81	107.11	130.41	111.09	95.09	89.96	117.777	98.7133	1.19312	0.110017
A0A0H2XFJ9	SAUSA300_1460	SAUSA300_1460	Peptidase, M20/M25/M40 family OS=Staphylococcus aureus (strain USA300) GN=SAUSA300_1460 PE=3 SV=1	40.2	166.2	161.8	166.6	78.8	92.2	76.3	164.867	82.4333	2	9.04701e-05	72.08	93.87	94.76	97.1	93.53	99.72	86.9033	96.7833	0.897916	0.265045
A0A0H2XHE7	SAUSA300_1703	SAUSA300_1703	Rhodanese-like domain protein OS=Staphylococcus aureus (strain USA300) GN=SAUSA300_1703 PE=4 SV=1	11.3	127	156.4	188.8	66.2	86.2	83.5	157.4	78.6333	2.0017	0.0140965	23.68	24.66	17.54	29.76	26.8	30.49	21.96	29.0167	0.756806	0.047556
A0A0H2XH04	SAUSA300_0843	SAUSA300_0843	Uncharacterized protein OS=Staphylococcus aureus (strain USA300) GN=SAUSA300_0843 PE=3 SV=1	12.5	152.9	160.5	170.5	68.6	90.4	82	161.3	80.3333	2.00788	0.000573929	125.91	149.45	140.17	124.06	113.72	117.81	138.51	118.53	1.16856	0.055679
A0A0H2XIA2	SAUSA300_0140	deoC	Deoxyribose-phosphate aldolase OS=Staphylococcus aureus (strain USA300) GN=deoC PE=3 SV=1	23.5	124.7	183.9	220.5	89.2	100	73.9	176.367	87.7	2.01102	0.0374382	144.91	135.49	141.39	126.77	126.98	157.24	140.597	136.997	1.02628	0.748699
A0A0H2XE54	SAUSA300_1552	SAUSA300_1552	Uncharacterized protein OS=Staphylococcus aureus (strain USA300) GN=SAUSA300_1552 PE=4 SV=1	22.4	169.4	220.8	211.5	100.8	67.9	129.6	200.567	99.4333	2.0171	0.0132173	135.89	121.61	103.59	123.77	116.55	132.73	120.363	124.35	0.96794	0.722265
Q2FGH0	SAUSA300_1513	sodA	Superoxide dismutase [Mn/Fe] 1 OS=Staphylococcus aureus (strain USA300) GN=sodA PE=3 SV=1	22.7	147.2	165.6	156.7	63	84.3	85.1	156.5	77.4667	2.02022	0.000918525	634.7	768.34	649.07	638.77	805.08	669.36	684.037	704.403	0.971087	0.77428
A0A0H2XFF6	SAUSA300_0898	spxA	Regulatory protein Spx OS=Staphylococcus aureus (strain USA300) GN=spxA PE=3 SV=1	15.4	121.6	159	189.4	65.2	86.6	80.2	156.667	77.3333	2.02586	0.0183054	23617.3	28075.6	23617.3	23617.3	23617.3	23617.3	25103.4	23617.3	1.06292	0.373901
Q2FJA2	SAUSA300_0523	rplA	50S ribosomal protein L1 OS=Staphylococcus aureus (strain USA300) GN=rplA PE=3 SV=1	24.7	111.3	179.4	176.4	71.1	83.8	75.5	155.7	76.8	2.02734	0.0248397	589.72	632.93	555.19	775.24	503.43	645.53	592.613	641.4	0.923937	0.582348
Q2FGG6	SAUSA300_1517	nfo	Probable endonuclease 4 OS=Staphylococcus aureus (strain USA300) GN=nfo PE=3 SV=1	33.1	151	168.8	172.2	64.6	88	89.3	164	80.6333	2.0339	0.00130143	195.22	173.99	173.99	193.09	167.54	184.52	181.067	181.717	0.996423	0.952788
A0A0H2XJY4	SAUSA300_1759	SAUSA300_1759	Uncharacterized protein OS=Staphylococcus aureus (strain USA300) GN=SAUSA300_1759 PE=4 SV=1	20.3	149.8	121.9	105.9	79	45.5	60.9	125.867	61.8	2.03668	0.0163107	750.43	669.36	632.93	247.83	133.79	174.33	684.24	185.317	3.69227	0.000490241
A0A0H2XGG9	SAUSA300_0686	nagA	N-acetylglucosamine-6-phosphate deacetylase OS=Staphylococcus aureus (strain USA300) GN=nagA PE=3 SV=1	43.1	125.3	184.7	176.6	71.5	88.3	79.1	162.2	79.6333	2.03684	0.0126901	36.17	40.35	41.68	45.65	37.46	46.09	39.4	43.0667	0.914861	0.32368
Q2FJC9	SAUSA300_0490	hslO	33 kDa chaperonin OS=Staphylococcus aureus (strain USA300) GN=hslO PE=3 SV=1	31.8	129.6	199.3	185.2	61.1	97.2	93.9	171.367	84.0667	2.03846	0.0225966	79.57	89.96	90.18	93.87	77.88	101.44	86.57	91.0633	0.950657	0.594377
A0A0H2XIY9	SAUSA300_2226	moaB	Molybdenum cofactor biosynthesis protein B OS=Staphylococcus aureus (strain USA300) GN=moaB PE=3 SV=1	18.5	150.5	171.6	168.4	67.8	84.1	88.6	163.5	80.1667	2.0395	0.000793309	36.35	37.2	46.24	44.07	37.71	45.87	39.93	42.55	0.938425	0.549887
A0A0H2XI16	SAUSA300_0468	SAUSA300_0468	Hydrolase, TatD family OS=Staphylococcus aureus (strain USA300) GN=SAUSA300_0468 PE=4 SV=1	29.3	150.6	175.5	166.3	70	85.7	85.2	164.133	80.3	2.044	0.000711114	162.92	158.19	156.39	150.15	150.78	174.68	159.167	158.537	1.00397	0.943176
Q2FFY0	SAUSA300_1704	leuS	Leucine--tRNA ligase OS=Staphylococcus aureus (strain USA300) GN=leuS PE=3 SV=1	91.7	136.8	176.6	178.1	66.4	88.7	85.3	163.833	80.1333	2.04451	0.00530362	35.12	33.55	34.23	38.39	37.2	41.01	34.3	38.8667	0.882504	0.0197314
A0A0H2XHQ2	SAUSA300_0747	trxB	Thioredoxin reductase OS=Staphylococcus aureus (strain USA300) GN=trxB PE=3 SV=1	33.6	147.5	166.5	172.4	68.6	89.5	79.8	162.133	79.3	2.04456	0.00100722	331.75	418.34	442.47	427.91	404.48	530.47	397.52	454.287	0.875042	0.330144
A0A0H2XG98	SAUSA300_2024	rsbV	Anti-sigma factor antagonist OS=Staphylococcus aureus (strain USA300) GN=rsbV PE=3 SV=1	12.2	134.8	167.8	179	61.7	95.7	78.1	160.533	78.5	2.04501	0.00764849	352.41	361.87	345.26	334.42	410.46	312.08	353.18	352.32	1.00244	0.97862
A0A0H2XHH4	SAUSA300_0769	SAUSA300_0769	Putative lipoprotein OS=Staphylococcus aureus (strain USA300) GN=SAUSA300_0769 PE=4 SV=1	28.4	176.2	171.6	168.3	91.6	85.9	74.3	172.033	83.9333	2.04964	9.41424e-05	75.58	66.63	71.88	60.26	90.31	56.02	71.3633	68.8633	1.0363	0.832856
Q2FE11	SAUSA300_2433	pgcA	Phosphoglucomutase OS=Staphylococcus aureus (strain USA300) GN=pgcA PE=3 SV=2	62.3	174.8	174.6	255.6	61.9	135.6	97.4	201.667	98.3	2.05154	0.039587	23.05	28.3	25.32	22.65	22.42	22.05	25.5567	22.3733	1.14228	0.105978
A0A0H2XGX6	SAUSA300_0897	trpS	Tryptophan--tRNA ligase OS=Staphylococcus aureus (strain USA300) GN=trpS PE=3 SV=1	36.9	140.5	175.3	182.2	62.6	97.7	81.9	166	80.7333	2.05615	0.00654479	84.09	93.37	97.1	137.99	110.18	111.41	91.52	119.86	0.763557	0.0453027
A0A0H2XJP5	SAUSA300_1287	asd	Aspartate-semialdehyde dehydrogenase OS=Staphylococcus aureus (strain USA300) GN=asd PE=3 SV=1	36.3	144.8	208	253	95.1	99.2	99.8	201.933	98.0333	2.05984	0.0297323	57.82	72.85	74.6	100.89	94.63	94.44	68.4233	96.6533	0.707925	0.00790005
A0A0H2XG57	SAUSA300_1184	SAUSA300_1184	Uncharacterized protein OS=Staphylococcus aureus (strain USA300) GN=SAUSA300_1184 PE=4 SV=1	11	138.4	129.7	199	51.1	115.8	58.8	155.7	75.2333	2.06956	0.0543667	5.92	5.34	6.64	9.76	7.75	8.16	5.96667	8.55667	0.697312	0.0227432
Q2FFQ0	SAUSA300_1795	SAUSA300_1795	UPF0342 protein SAUSA300_1795 OS=Staphylococcus aureus (strain USA300) GN=SAUSA300_1795 PE=3 SV=1	13.3	160.3	129.5	163.1	68.9	85.1	64.2	150.967	72.7333	2.07562	0.00331185	629.85	725.49	629.85	705.08	687.75	582	661.73	658.277	1.00525	0.948209
Q2FJP8	SAUSA300_0366	rpsF	30S ribosomal protein S6 OS=Staphylococcus aureus (strain USA300) GN=rpsF PE=3 SV=1	11.6	118.9	175.6	191	70.4	97.6	64.8	161.833	77.6	2.08548	0.0251683	728.49	738.01	887.96	1257.67	992.74	1146.53	784.82	1132.31	0.693112	0.0198706
Q2FFY7	SAUSA300_1697	SAUSA300_1697	Putative dipeptidase SAUSA300_1697 OS=Staphylococcus aureus (strain USA300) GN=SAUSA300_1697 PE=3 SV=1	52.8	140.7	164.3	171.9	60.7	87.2	80.7	158.967	76.2	2.08618	0.00255722	102.62	119.69	125.64	131.02	121.96	136.27	115.983	129.75	0.893899	0.163066
Q2FJ74	SAUSA300_0551	folE2	GTP cyclohydrolase FolE2 OS=Staphylococcus aureus (strain USA300) GN=folE2 PE=3 SV=1	33.5	128	166.6	205.1	65.1	94.8	79.5	166.567	79.8	2.0873	0.0220079	72.23	64.25	67.21	77.36	65.97	80.33	67.8967	74.5533	0.910713	0.250498
Q2FFK2	SAUSA300_1874	ftnA	Bacterial non-heme ferritin OS=Staphylococcus aureus (strain USA300) GN=ftnA PE=3 SV=1	19.6	152.6	152.7	166.1	54.5	102.1	67.4	157.133	74.6667	2.10446	0.00521305	1802.98	1501.84	1600.95	1952.3	1533.04	1802.98	1635.26	1762.77	0.927661	0.446894
A0A0H2XHP4	SAUSA300_0862	glpQ	Glycerophosphoryl diester phosphodiesterase OS=Staphylococcus aureus (strain USA300) GN=glpQ PE=4 SV=1	35.3	181.3	178.1	173.2	89.5	82.6	80.4	177.533	84.1667	2.10931	1.3338e-05	44.76	38.52	43.98	28.67	28.33	33.18	42.42	30.06	1.41118	0.0078969
Q2FIB3	SAUSA300_0865	pgi	Glucose-6-phosphate isomerase OS=Staphylococcus aureus (strain USA300) GN=pgi PE=3 SV=1	49.8	133.4	172.7	179.5	60.6	89.6	79.5	161.867	76.5667	2.11406	0.00693537	192.23	193.29	189.02	150.78	181.98	147.03	191.513	159.93	1.19748	0.0472471
A0A0H2XKB6	SAUSA300_0420	SAUSA300_0420	Uncharacterized protein OS=Staphylococcus aureus (strain USA300) GN=SAUSA300_0420 PE=4 SV=1	49.2	198.6	173.5	185.8	98.8	85.7	79	185.967	87.8333	2.11727	0.000454515	53.63	57.1	49.36	49.62	51.54	36.35	53.3633	45.8367	1.16421	0.226721
Q2FJ29	SAUSA300_0596	argS	Arginine--tRNA ligase OS=Staphylococcus aureus (strain USA300) GN=argS PE=3 SV=1	62.3	139.7	172.2	186.1	61.2	94	79.5	166	78.2333	2.12186	0.00628127	88.27	101.09	94.93	119.91	100.52	108.28	94.7633	109.57	0.864866	0.0930365
Q2FJN4	SAUSA300_0380	ahpC	Alkyl hydroperoxide reductase subunit C OS=Staphylococcus aureus (strain USA300) GN=ahpC PE=3 SV=1	21	127.9	162.3	176.7	61.5	84.3	73.9	155.633	73.2333	2.12517	0.0066041	1721.32	2062.81	2193.73	1721.32	1572.23	2062.81	1992.62	1785.45	1.11603	0.363634
A0A0H2XHN2	SAUSA300_2102	SAUSA300_2102	Haloacid dehalogenase-like hydrolase OS=Staphylococcus aureus (strain USA300) GN=SAUSA300_2102 PE=4 SV=1	32.3	143	175.5	177.6	66.8	85.3	81.2	165.367	77.7667	2.12645	0.00219987	83.34	81.55	69.94	83.14	82.27	78.13	78.2767	81.18	0.964236	0.55189
Q2FHK6	SAUSA300_1125	acpP	Acyl carrier protein OS=Staphylococcus aureus (strain USA300) GN=acpP PE=3 SV=1	8.5	149.8	165	174	69.6	83.9	76.3	162.933	76.6	2.12707	0.000456219	380.23	422.3	451.91	375.03	401.9	369.01	418.147	381.98	1.09468	0.19285
Q2FF95	SAUSA300_1982	groL	60 kDa chaperonin OS=Staphylococcus aureus (strain USA300) GN=groL PE=3 SV=1	57.6	132.7	180.5	189.3	62.3	87.4	86.4	167.5	78.7	2.12834	0.0102124	99.72	97.53	97.3	71.11	75.94	88.44	98.1833	78.4967	1.2508	0.0195901
Q2FHZ1	SAUSA300_0989	rnj1	Ribonuclease J 1 OS=Staphylococcus aureus (strain USA300) GN=rnj1 PE=3 SV=1	62.6	170.8	171	181	76.6	77.1	91	174.267	81.5667	2.13649	8.94161e-05	229.75	265.76	242.51	266.71	224.31	266.29	246.007	252.437	0.974528	0.733008
Q2FGJ3	SAUSA300_1490	efp	Elongation factor P OS=Staphylococcus aureus (strain USA300) GN=efp PE=3 SV=1	20.5	150.3	173.5	179.9	61.3	91.4	82.8	167.9	78.5	2.13885	0.00213871	442.47	401.9	331.75	323.89	379.61	296.01	392.04	333.17	1.1767	0.220831
A0A0H2XIN1	SAUSA300_1095	carA	Carbamoyl-phosphate synthase small chain OS=Staphylococcus aureus (strain USA300) GN=carA PE=3 SV=1	40.4	164.2	199.6	190.5	66.5	97.1	95.2	184.767	86.2667	2.14181	0.00246073	74.74	76.15	81.55	43.52	42.41	42.29	77.48	42.74	1.81282	7.99679e-05
Q2FFR1	SAUSA300_1784	traP	Signal transduction protein TRAP OS=Staphylococcus aureus (strain USA300) GN=traP PE=3 SV=1	19.5	131.2	167.6	184.9	59.8	84.3	81.4	161.233	75.1667	2.14501	0.00812029	367.29	440.73	414.51	457.19	336.1	406.91	407.51	400.067	1.01861	0.865333
A0A0H2XER6	SAUSA300_1086	SAUSA300_1086	Putative cell-division initiation protein OS=Staphylococcus aureus (strain USA300) GN=SAUSA300_1086 PE=4 SV=1	23.5	149.8	121.5	194.3	66.3	77.7	72.4	155.2	72.1333	2.15157	0.0179342	387.18	414.51	401.9	508.34	524.05	527.4	401.197	519.93	0.771636	0.000270853
Q2FHT6	SAUSA300_1044	trxA	Thioredoxin OS=Staphylococcus aureus (strain USA300) GN=trxA PE=3 SV=1	11.4	137.9	156.8	180.9	62.1	86.9	71.8	158.533	73.6	2.15399	0.00411679	305.57	434.79	440.73	371.65	348.48	342.65	393.697	354.26	1.11132	0.430091
A0A0H2XID2	SAUSA300_0467	metS	Methionine--tRNA ligase OS=Staphylococcus aureus (strain USA300) GN=metS PE=3 SV=1	74.9	158.8	183.2	192.6	64.2	91.9	90.9	178.2	82.3333	2.16437	0.0021092	150.15	156.7	153.71	161.81	164.08	173.47	153.52	166.453	0.922301	0.0328608
A0A0H2XIW6	SAUSA300_0484	SAUSA300_0484	Uncharacterized protein OS=Staphylococcus aureus (strain USA300) GN=SAUSA300_0484 PE=4 SV=1	9.9	133.5	177.9	180.8	58.3	84.6	84.5	164.067	75.8	2.16447	0.00745663	119.69	113.34	106.51	111.24	88.76	115.62	113.18	105.207	1.07579	0.432667
A0A0H2XIW1	SAUSA300_0902	pepF	Oligoendopeptidase F OS=Staphylococcus aureus (strain USA300) GN=pepF PE=3 SV=1	69.8	147.4	175.3	185	62	89.9	82.5	169.233	78.1333	2.16596	0.00289596	63.76	85.91	71.43	77.22	79.14	71.37	73.7	75.91	0.970887	0.764838
A0A0H2XH09	SAUSA300_2183	adk	Adenylate kinase OS=Staphylococcus aureus (strain USA300) GN=adk PE=3 SV=1	24	131.1	176.8	194.4	65.8	86.4	79.2	167.433	77.1333	2.1707	0.0103447	469.63	497.54	518.26	393.17	423.7	470.45	495.143	429.107	1.15389	0.0675036
A0A0H2XH57	SAUSA300_1787	SAUSA300_1787	HIT family protein OS=Staphylococcus aureus (strain USA300) GN=SAUSA300_1787 PE=4 SV=1	15.9	136.9	181.9	183.8	59.7	87.4	84.3	167.533	77.1333	2.172	0.00688374	150.78	193.09	206.01	217.68	223.65	206.01	183.293	215.78	0.849445	0.136383
Q2FHJ9	SAUSA300_1132	rimM	Ribosome maturation factor RimM OS=Staphylococcus aureus (strain USA300) GN=rimM PE=3 SV=1	19.1	163.1	168.8	182	65.4	80.3	90.8	171.3	78.8333	2.17294	0.000563662	33.94	36.9	39.1	56.24	40.74	41.97	36.6467	46.3167	0.79122	0.13613
Q2FJM5	SAUSA300_0389	guaA	GMP synthase [glutamine-hydrolyzing] OS=Staphylococcus aureus (strain USA300) GN=guaA PE=3 SV=1	58.2	148.8	194.4	186.1	63.8	94.2	85.2	176.433	81.0667	2.1764	0.00462112	168.77	144.27	154.37	110.56	120.3	131.85	155.803	120.903	1.28866	0.0206184
A0A0H2XGH9	SAUSA300_0950	sspB	Cysteine protease OS=Staphylococcus aureus (strain USA300) GN=sspB PE=4 SV=1	44.5	203.4	149.5	147.2	87.8	70.2	71.4	166.7	76.4667	2.18003	0.00934403	925.16	778.03	842.63	359.27	234.35	281.4	848.607	291.673	2.90944	0.000575378
Q2FJ89	SAUSA300_0536	hchA	Protein deglycase HchA OS=Staphylococcus aureus (strain USA300) GN=hchA PE=3 SV=1	32.2	154.1	181	178.8	65	95.6	74.9	171.3	78.5	2.18217	0.0017441	587.4	650.63	620.76	733.34	679.73	768.34	619.597	727.137	0.852105	0.0271501
Q2FEX1	SAUSA300_2111	glmM	Phosphoglucosamine mutase OS=Staphylococcus aureus (strain USA300) GN=glmM PE=3 SV=1	49.2	165.5	181.9	189.5	74.8	99.6	71.6	178.967	82	2.18252	0.00102457	298.42	242.51	255.85	252.32	229.75	229.35	265.593	237.14	1.11999	0.198655
A0A0H2XHL4	SAUSA300_0570	pta	Phosphate acetyltransferase OS=Staphylococcus aureus (strain USA300) GN=pta PE=4 SV=1	34.9	135.1	177.2	188.5	63.8	85	79.8	166.933	76.2	2.19073	0.00652442	385.36	367.82	355.41	367.29	329.28	385.36	369.53	360.643	1.02464	0.658932
Q2FH36	SAUSA300_1295	cspA	Cold shock protein CspA OS=Staphylococcus aureus (strain USA300) GN=cspA PE=3 SV=1	7.3	134	177	195.7	61.5	82.7	86.5	168.9	76.9	2.19636	0.0097772	1533.04	1294.79	1326.02	1658.8	1692.14	1452.34	1384.62	1601.09	0.864794	0.110401
Q2FJE0	SAUSA300_0479	rplY	50S ribosomal protein L25 OS=Staphylococcus aureus (strain USA300) GN=rplY PE=1 SV=1	23.8	152	182	192.5	63.9	92.6	82.3	175.5	79.6	2.20477	0.00289093	765.21	691.7	675.27	720.56	593.55	695.14	710.727	669.75	1.06118	0.438261
Q2FII7	SAUSA300_0791	gcvH	Glycine cleavage system H protein OS=Staphylococcus aureus (strain USA300) GN=gcvH PE=3 SV=1	14.1	144.7	187.4	191.3	61.8	89.1	86.3	174.467	79.0667	2.20658	0.00523591	506.53	576.7	533.88	611.61	621.97	510.85	539.037	581.477	0.927013	0.358055
A0A0H2XI68	SAUSA300_1442	srrA	Staphylococcal respiratory response protein, SrrA OS=Staphylococcus aureus (strain USA300) GN=srrA PE=4 SV=1	28.1	158.6	194	197	73.6	92.4	82.4	183.2	82.8	2.21256	0.00173264	312.79	302.3	292	296.62	270.87	348.48	302.363	305.323	0.990305	0.906234
A0A0H2XHS5	SAUSA300_0789	SAUSA300_0789	Putative thioredoxin OS=Staphylococcus aureus (strain USA300) GN=SAUSA300_0789 PE=4 SV=1	12.1	135.9	182.7	187.8	63.5	95.3	69.3	168.8	76.0333	2.22008	0.00844079	94.04	152.66	135.89	102.33	98.82	95.38	127.53	98.8433	1.29022	0.177398
A0A0H2XEY2	SAUSA300_1909	SAUSA300_1909	Uncharacterized protein OS=Staphylococcus aureus (strain USA300) GN=SAUSA300_1909 PE=4 SV=1	21.9	137.7	176.9	182.2	58.6	85.1	80	165.6	74.5667	2.22083	0.00494396	251.15	311.11	281.4	264.22	294.87	259.61	281.22	272.9	1.03049	0.70621
A0A0H2XEA7	SAUSA300_0868	spsB	Signal peptidase I OS=Staphylococcus aureus (strain USA300) GN=spsB PE=3 SV=1	17.6	139.2	185.7	195.3	70.8	86.7	76.4	173.4	77.9667	2.22403	0.00600482	49.3	48.7	41.61	53.29	43.17	41.91	46.5367	46.1233	1.00896	0.929145
A0A0H2XGG1	SAUSA300_1459	gnd	6-phosphogluconate dehydrogenase, decarboxylating OS=Staphylococcus aureus (strain USA300) GN=gnd PE=3 SV=1	51.8	141.3	173.9	191	58.4	89.1	79.2	168.733	75.5667	2.23291	0.00557873	292.85	301.35	294.87	303.22	316.12	311.11	296.357	310.15	0.955527	0.0386366
Q2FIL9	SAUSA300_0758	tpiA	Triosephosphate isomerase OS=Staphylococcus aureus (strain USA300) GN=tpiA PE=3 SV=1	27.2	140.5	187.6	187.7	61.6	85	84.2	171.933	76.9333	2.23484	0.00557189	414.51	445.56	459.69	403.28	364.19	445.56	439.92	404.343	1.08799	0.258321
Q2FHJ3	SAUSA300_1138	sucC	Succinate--CoA ligase [ADP-forming] subunit beta OS=Staphylococcus aureus (strain USA300) GN=sucC PE=3 SV=1	42	180.1	190	184.3	72.5	90.5	84.3	184.8	82.4333	2.24181	6.96063e-05	593.55	695.14	683.16	819.98	700.71	779.94	657.283	766.877	0.857091	0.0822502
Q2FEZ4	SAUSA300_2088	luxS	S-ribosylhomocysteine lyase OS=Staphylococcus aureus (strain USA300) GN=luxS PE=3 SV=1	17.5	126.7	204	206.2	56.8	101.2	81.2	178.967	79.7333	2.24457	0.0270936	147.48	166.41	161.18	182.84	174.14	181.98	158.357	179.653	0.881457	0.0275842
Q2FI15	SAUSA300_0965	folD	Bifunctional protein FolD OS=Staphylococcus aureus (strain USA300) GN=folD PE=3 SV=1	30.8	147.8	196.8	192.6	64.3	90.4	84.4	179.067	79.7	2.24676	0.00480156	504.79	468.14	464.24	465.71	416.33	440.73	479.057	440.923	1.08649	0.118478
Q2FH99	SAUSA300_1232	katA	Catalase OS=Staphylococcus aureus (strain USA300) GN=katA PE=3 SV=1	58.3	139.2	169.7	185.3	62.8	81.6	75.1	164.733	73.1667	2.25148	0.00331307	520.37	642.96	589.72	679.73	768.34	642.96	584.35	697.01	0.838367	0.0935993
Q2FKC6	SAUSA300_0135	sodM	Superoxide dismutase [Mn/Fe] 2 OS=Staphylococcus aureus (strain USA300) GN=sodM PE=3 SV=1	23	145.7	166.3	179.6	68.8	74.5	74.9	163.867	72.7333	2.25298	0.000821742	21.3	21.48	28.47	27.13	19.22	28.94	23.75	25.0967	0.946341	0.741276
A0A0H2XJK0	SAUSA300_1916	SAUSA300_1916	Aminotransferase OS=Staphylococcus aureus (strain USA300) GN=SAUSA300_1916 PE=4 SV=1	48.1	171.6	190.5	189.3	66.4	89.8	87.7	183.8	81.3	2.26076	0.000445482	220.2	218.03	221.32	247.45	243.18	245.62	219.85	245.417	0.895823	8.30492e-05
Q2FHI2	SAUSA300_1149	rpsB	30S ribosomal protein S2 OS=Staphylococcus aureus (strain USA300) GN=rpsB PE=3 SV=1	29.1	108.4	199.5	224.3	72.9	81	81.4	177.4	78.4333	2.26179	0.0488052	484.13	587.4	576.7	913.39	627.52	834.71	549.41	791.873	0.69381	0.0567214
Q2FHH9	SAUSA300_1152	frr	Ribosome-recycling factor OS=Staphylococcus aureus (strain USA300) GN=frr PE=3 SV=1	20.3	128.9	176.8	196.5	63.9	90.3	67.7	167.4	73.9667	2.26318	0.0125849	105.31	117.25	111.74	137.34	101.9	134.59	111.433	124.61	0.894257	0.330063
A0A0H2XHS7	SAUSA300_1844	SAUSA300_1844	Bacterioferritin comigratory protein OS=Staphylococcus aureus (strain USA300) GN=SAUSA300_1844 PE=4 SV=1	17.2	146.8	182.9	186.8	64.3	84.2	79.6	172.167	76.0333	2.26436	0.00240802	78.13	92.41	85.53	78.13	113.12	62.39	85.3567	84.5467	1.00958	0.960951
Q2FES2	SAUSA300_2171	rpsI	30S ribosomal protein S9 OS=Staphylococcus aureus (strain USA300) GN=rpsI PE=3 SV=1	14.8	66.6	188.5	197	66.6	61.3	71.4	150.7	66.4333	2.26844	0.116677	906.65	1216.08	1127.59	1501.84	975.16	1468.03	1083.44	1315.01	0.823902	0.297451
Q2FDQ7	SAUSA300_2537	ldh2	L-lactate dehydrogenase 2 OS=Staphylococcus aureus (strain USA300) GN=ldh2 PE=3 SV=1	34.4	157.8	185.7	186.6	64.4	85.2	83.6	176.7	77.7333	2.27316	0.00102794	257.77	255.28	308.61	120.08	130.24	127.26	273.887	125.86	2.17612	0.00110254
A0A0H2XG68	SAUSA300_1969	SAUSA300_1969	Phi77 ORF011-like protein, phage transcriptional repressor OS=Staphylococcus aureus (strain USA300) GN=SAUSA300_1969 PE=4 SV=1	27	157.2	186.7	210	62.5	88.2	92.4	184.633	81.0333	2.27849	0.00443679	16.7	16.81	23.89	21.21	20.2	34.32	19.1333	25.2433	0.757956	0.29966
Q2FK15	SAUSA300_0249	tarI1	Ribitol-5-phosphate cytidylyltransferase 1 OS=Staphylococcus aureus (strain USA300) GN=tarI1 PE=3 SV=1	26.6	150.3	180.1	199.5	63.2	87	81.9	176.633	77.3667	2.28307	0.00345964	67.63	89.66	75.13	79.98	78.22	78.33	77.4733	78.8433	0.982624	0.843169
Q2FHI1	SAUSA300_1150	tsf	Elongation factor Ts OS=Staphylococcus aureus (strain USA300) GN=tsf PE=3 SV=1	32.5	153.3	169.7	183	60.6	81.3	79.6	168.667	73.8333	2.28442	0.000945285	426.73	475.89	429.65	547.88	486.75	541.11	444.09	525.247	0.845488	0.0317064
A0A0H2XGN7	SAUSA300_1690	SAUSA300_1690	Putative thioredoxin OS=Staphylococcus aureus (strain USA300) GN=SAUSA300_1690 PE=4 SV=1	11.8	138.9	166.7	180.4	58.2	83.2	70.8	162	70.7333	2.29029	0.00299903	222.36	262.28	242.81	235.19	249.02	226.73	242.483	236.98	1.02322	0.698777
A0A0H2XG88	SAUSA300_1869	map	Methionine aminopeptidase OS=Staphylococcus aureus (strain USA300) GN=map PE=3 SV=1	27.5	172.6	173.8	167.3	62.2	78.3	83.7	171.233	74.7333	2.29126	0.000139827	80.09	88	90.31	93.53	82.05	91.28	86.1333	88.9533	0.968298	0.579364
Q2FI07	SAUSA300_0973	purM	Phosphoribosylformylglycinamidine cyclo-ligase OS=Staphylococcus aureus (strain USA300) GN=purM PE=3 SV=1	37	150.8	175.9	184.9	61.2	85	77	170.533	74.4	2.29211	0.00147752	1151.66	1189.39	1216.08	975.16	953.78	1026.55	1185.71	985.163	1.20357	0.0021658
Q2FFH4	SAUSA300_1902	SAUSA300_1902	Uncharacterized protein SAUSA300_1902 OS=Staphylococcus aureus (strain USA300) GN=SAUSA300_1902 PE=3 SV=1	38.5	157.7	179.4	200.1	61.2	88.3	84.1	179.067	77.8667	2.29966	0.00242821	98.82	92.63	90.6	104.62	93.87	103.88	94.0167	100.79	0.932798	0.18686
Q2FF15	SAUSA300_2067	glyA	Serine hydroxymethyltransferase OS=Staphylococcus aureus (strain USA300) GN=glyA PE=3 SV=1	45.1	157.8	179.9	189.3	60.4	84.3	84.2	175.667	76.3	2.30232	0.00126084	1189.39	1268.63	1359.5	1316.57	1146.53	1461.86	1272.51	1308.32	0.972626	0.746828
A0A0H2XII8	SAUSA300_0777	SAUSA300_0777	Cold shock protein OS=Staphylococcus aureus (strain USA300) GN=SAUSA300_0777 PE=4 SV=1	7.4	138.3	186	209.2	62.9	86.6	81.9	177.833	77.1333	2.30553	0.0103531	5206.81	6190.25	6924.75	10881	6590.45	10881	6107.27	9450.79	0.646218	0.0918314
A0A0H2XFW0	SAUSA300_1183	SAUSA300_1183	Pyruvate ferredoxin oxidoreductase, beta subunit OS=Staphylococcus aureus (strain USA300) GN=SAUSA300_1183 PE=4 SV=1	31.3	156.1	178.3	178.4	57	78	87.4	170.933	74.1333	2.30576	0.00114647	53.44	55.79	50.8	56.56	54.99	44.76	53.3433	52.1033	1.0238	0.770406
Q2FDY2	SAUSA300_2462	SAUSA300_2462	Putative NAD(P)H nitroreductase SAUSA300_2462 OS=Staphylococcus aureus (strain USA300) GN=SAUSA300_2462 PE=3 SV=1	25.4	169.4	215.8	242.9	70.4	102.9	98.7	209.367	90.6667	2.30919	0.00751634	73.94	77.88	78.01	72.23	64.54	90.18	76.61	75.65	1.01269	0.906952
Q2FHU3	SAUSA300_1037	pheS	Phenylalanine--tRNA ligase alpha subunit OS=Staphylococcus aureus (strain USA300) GN=pheS PE=3 SV=1	40.1	144.1	195.6	190.6	64.2	86	79.1	176.767	76.4333	2.31269	0.00469272	20.51	21.04	21.59	25.28	21.3	25.32	21.0467	23.9667	0.878164	0.0999382
A0A0H2XHC4	SAUSA300_0759	gpmI	2,3-bisphosphoglycerate-independent phosphoglycerate mutase OS=Staphylococcus aureus (strain USA300) GN=gpmI PE=3 SV=1	56.4	152.3	192.5	188.7	63.8	88.6	77.9	177.833	76.7667	2.31654	0.00233815	462.43	495.3	465.71	337	366.15	403.28	474.48	368.81	1.28652	0.00841418
Q2FK94	SAUSA300_0170	aldA	Putative aldehyde dehydrogenase AldA OS=Staphylococcus aureus (strain USA300) GN=aldA PE=3 SV=1	53.6	182.4	168.9	192.6	66.1	80.5	88.1	181.3	78.2333	2.31743	0.000396272	547.88	590.62	514.81	520.37	516.1	492.03	551.103	509.5	1.08166	0.15338
A0A0H2XGD7	SAUSA300_1645	pfkA	ATP-dependent 6-phosphofructokinase OS=Staphylococcus aureus (strain USA300) GN=pfkA PE=3 SV=1	33.4	172.5	203.4	196.8	71	91.8	84	190.9	82.2667	2.3205	0.000628864	134.32	142.56	168.44	181.67	175.04	209.29	148.44	188.667	0.786784	0.0519436
A0A0H2XGI9	SAUSA300_1624	SAUSA300_1624	MutT/nudix family protein OS=Staphylococcus aureus (strain USA300) GN=SAUSA300_1624 PE=4 SV=1	22.9	142.3	186.6	193.8	66.8	83.5	74.3	174.233	74.8667	2.32725	0.00410042	46.56	59.49	65.92	89.96	69.75	105.31	57.3233	88.34	0.648894	0.0578149
Q2FJ70	SAUSA300_0555	SAUSA300_0555	3-hexulose-6-phosphate synthase OS=Staphylococcus aureus (strain USA300) GN=SAUSA300_0555 PE=3 SV=1	22.4	141.2	189.2	186.3	63.6	80.4	77.7	172.233	73.9	2.33063	0.00388259	375.03	385.36	336.1	350.79	312.08	344.23	365.497	335.7	1.08876	0.19532
A0A0H2XJ58	SAUSA300_0576	SAUSA300_0576	Putative Pyridine nucleotide-disulphide oxidoreductase OS=Staphylococcus aureus (strain USA300) GN=SAUSA300_0576 PE=3 SV=1	48.4	218.7	191.7	166.4	69	77.6	100.8	192.267	82.4667	2.33145	0.00353488	21.04	21.71	20.01	21.07	20.11	18.13	20.92	19.77	1.05817	0.312874
Q2FI93	SAUSA300_0885	fabH	3-oxoacyl-[acyl-carrier-protein] synthase 3 OS=Staphylococcus aureus (strain USA300) GN=fabH PE=3 SV=1	33.9	154.9	182.8	194.8	63.7	81.3	82.7	177.5	75.9	2.3386	0.00158028	36.09	38.28	36.42	47.89	45.1	56.63	36.93	49.8733	0.740476	0.0216365
A0A0H2XH75	SAUSA300_1098	pyrE	Orotate phosphoribosyltransferase OS=Staphylococcus aureus (strain USA300) GN=pyrE PE=3 SV=1	22	150	172.7	207.9	66.5	90.6	69.4	176.867	75.5	2.3426	0.00537732	88.61	110.56	113.12	71.99	63.13	67.86	104.097	67.66	1.53853	0.0112506
A0A0H2XG33	SAUSA300_1564	accB	Acetyl-CoA carboxylase, biotin carboxyl carrier protein OS=Staphylococcus aureus (strain USA300) GN=accB PE=4 SV=1	16.8	187.4	182.1	213.5	70.3	80.4	97.8	194.333	82.8333	2.34608	0.000899556	34.02	29.82	32.57	41.47	39.96	46.37	32.1367	42.6	0.754382	0.010322
A0A0H2XIA8	SAUSA300_1094	pyrC	Dihydroorotase OS=Staphylococcus aureus (strain USA300) GN=pyrC PE=3 SV=1	46.3	140.6	202.9	206.9	65.9	89.9	78.7	183.467	78.1667	2.34712	0.00953043	94.27	104.79	110	59.49	54.43	66.12	103.02	60.0133	1.71662	0.00168872
Q2FHU2	SAUSA300_1038	pheT	Phenylalanine--tRNA ligase beta subunit OS=Staphylococcus aureus (strain USA300) GN=pheT PE=3 SV=1	88.9	164.2	183.3	184.6	58.7	83.7	84.2	177.367	75.5333	2.34819	0.000678791	54.22	47.89	52.05	44.26	38.82	49.46	51.3867	44.18	1.16312	0.115103
A0A0H2XI40	SAUSA300_0526	SAUSA300_0526	Methyltransferase small domain OS=Staphylococcus aureus (strain USA300) GN=SAUSA300_0526 PE=4 SV=1	22.7	160.8	184.9	229	74.5	83.1	87	191.567	81.5333	2.34955	0.00562202	82.96	79.79	84.17	90.89	74.74	103.15	82.3067	89.5933	0.91867	0.431082
Q2FHD8	SAUSA300_1193	glpD	Aerobic glycerol-3-phosphate dehydrogenase OS=Staphylococcus aureus (strain USA300) GN=glpD PE=3 SV=1	62.3	177	189.9	204.4	76.1	83.9	82.8	190.433	80.9333	2.35297	0.000188996	286.91	282.65	327.14	459.69	406.91	439.45	298.9	435.35	0.686574	0.00284823
Q2FDH4	SAUSA300_2620	SAUSA300_2620	UPF0312 protein SAUSA300_2620 OS=Staphylococcus aureus (strain USA300) GN=SAUSA300_2620 PE=3 SV=1	18.6	186.4	184.3	163.8	66.1	78.2	82.2	178.167	75.5	2.35982	0.000292849	1009.4	1070.72	1062.87	919.99	1161.1	1107.55	1047.66	1062.88	0.985684	0.850291
A0A0H2XI35	SAUSA300_0938	SAUSA300_0938	Uncharacterized protein OS=Staphylococcus aureus (strain USA300) GN=SAUSA300_0938 PE=4 SV=1	11.2	179.7	203.4	207	56.9	106.4	86.4	196.7	83.2333	2.36324	0.00246935	17.56	21.93	22.02	18.22	24.54	15.93	20.5033	19.5633	1.04805	0.767129
Q2FG30	SAUSA300_1654	SAUSA300_1654	Uncharacterized peptidase SAUSA300_1654 OS=Staphylococcus aureus (strain USA300) GN=SAUSA300_1654 PE=3 SV=1	39.5	131.5	190.9	184.2	54.7	79.8	79.4	168.867	71.3	2.3684	0.00896366	98.02	96.03	106.27	98.17	92.63	94.04	100.107	94.9467	1.05435	0.219556
Q2FER6	SAUSA300_2177	rplQ	50S ribosomal protein L17 OS=Staphylococcus aureus (strain USA300) GN=rplQ PE=3 SV=1	13.7	106.5	206.5	202.7	69.3	88	60.1	171.9	72.4667	2.37213	0.0420647	350.79	330.6	325.94	192.23	223.27	238.76	335.777	218.087	1.53965	0.00167867
Q2FIE5	SAUSA300_0833	nagD	Acid sugar phosphatase OS=Staphylococcus aureus (strain USA300) GN=nagD PE=3 SV=1	27.9	133.3	203.5	208.7	69	86.9	73.9	181.833	76.6	2.3738	0.0133971	81.92	86.4	89.96	90.18	81.82	95.09	86.0933	89.03	0.967015	0.551167
Q2FJE4	SAUSA300_0475	spoVG	Putative septation protein SpoVG OS=Staphylococcus aureus (strain USA300) GN=spoVG PE=3 SV=1	11.3	137.7	192.3	179.9	59.5	86.7	68.2	169.967	71.4667	2.37826	0.0058373	4451.61	3698.99	3392.53	3035.26	3582.16	3392.53	3847.71	3336.65	1.15317	0.221395
Q2FEX4	SAUSA300_2108	mtlD	Mannitol-1-phosphate 5-dehydrogenase OS=Staphylococcus aureus (strain USA300) GN=mtlD PE=3 SV=1	40.9	158.1	183.2	227.4	65.8	99.5	73.7	189.567	79.6667	2.3795	0.00835129	147.03	130.41	118.75	176.65	131.47	176.33	132.063	161.483	0.817814	0.160533
Q2FIE3	SAUSA300_0835	dltA	D-alanine--poly(phosphoribitol) ligase subunit 1 OS=Staphylococcus aureus (strain USA300) GN=dltA PE=3 SV=1	54.6	141.7	203.5	201	57.6	91.3	79.6	182.067	76.1667	2.39037	0.00923783	103.41	112.38	129.6	139.68	127.26	147.48	115.13	138.14	0.83343	0.0762443
Q2FJ97	SAUSA300_0528	rpoC	DNA-directed RNA polymerase subunit beta' OS=Staphylococcus aureus (strain USA300) GN=rpoC PE=3 SV=2	135.3	126	177	158.5	52.8	77	63	153.833	64.2667	2.39367	0.00555483	632.93	553.24	539.1	422.3	474.07	497.54	575.09	464.637	1.23772	0.0395709
Q2FIC1	SAUSA300_0857	SAUSA300_0857	Putative peptidyl-prolyl cis-trans isomerase OS=Staphylococcus aureus (strain USA300) GN=SAUSA300_0857 PE=3 SV=1	21.6	164.9	188.5	205.3	68.1	87.2	78.1	186.233	77.8	2.39374	0.00111292	104.62	120.3	127.13	150.51	117.5	151.28	117.35	139.763	0.839634	0.159174
A0A0H2XED7	SAUSA300_0733	SAUSA300_0733	DegV family protein OS=Staphylococcus aureus (strain USA300) GN=SAUSA300_0733 PE=4 SV=1	32	163.2	192.4	185.6	66.4	79.6	79.7	180.4	75.2333	2.39787	0.000438527	184.52	174.68	176.65	192.63	193.29	167.25	178.617	184.39	0.96869	0.559607
Q2FGX3	SAUSA300_1358	ndk	Nucleoside diphosphate kinase OS=Staphylococcus aureus (strain USA300) GN=ndk PE=3 SV=2	16.6	169.5	176.1	191.8	64.4	74.1	85.4	179.133	74.6333	2.40018	0.00031109	90.18	83.95	79.57	86.04	86.55	89.04	84.5667	87.21	0.96969	0.45713
A0A0H2XHM8	SAUSA300_1201	glnA	Glutamine synthetase OS=Staphylococcus aureus (strain USA300) GN=glnA PE=3 SV=1	50.8	152.1	184.5	201.2	55.7	89.7	78.4	179.267	74.6	2.40304	0.00396195	516.1	427.91	444.78	728.49	632.93	649.07	462.93	670.163	0.690772	0.00662231
A0A0H2XIK4	SAUSA300_0860	rocD	Multifunctional fusion protein OS=Staphylococcus aureus (strain USA300) GN=rocD PE=3 SV=1	43.4	199.5	189.9	177.6	73.6	86.4	75.3	189	78.4333	2.40969	0.000123343	427.91	518.26	508.34	527.4	528.76	536.33	484.837	530.83	0.913356	0.184798
A0A0H2XG58	SAUSA300_2403	SAUSA300_2403	Putative lipoprotein OS=Staphylococcus aureus (strain USA300) GN=SAUSA300_2403 PE=4 SV=1	17.3	154.1	173.1	182.5	64.6	73.3	73.3	169.9	70.4	2.41335	0.000355273	280.32	304.55	314.85	329.28	266.29	228.5	299.907	274.69	1.0918	0.463287
A0A0H2XHZ5	SAUSA300_2079	fba	Fructose bisphosphate aldolase OS=Staphylococcus aureus (strain USA300) GN=fba PE=3 SV=1	30.8	148	196.7	194.9	60.5	86.2	76.5	179.867	74.4	2.41756	0.00391266	584.76	593.55	567.74	603.94	470.45	629.85	582.017	568.08	1.02453	0.794116
A0A0H2XJ60	SAUSA300_0790	SAUSA300_0790	Putative arsenate reductase OS=Staphylococcus aureus (strain USA300) GN=SAUSA300_0790 PE=3 SV=1	13.6	146	187.3	193.3	58.9	85.4	73.4	175.533	72.5667	2.41893	0.00353282	119.15	158.83	149.7	162.92	135.01	135.49	142.56	144.473	0.986756	0.905496
A0A0H2XEF6	SAUSA300_2091	deoD	Purine nucleoside phosphorylase DeoD-type OS=Staphylococcus aureus (strain USA300) GN=deoD PE=3 SV=1	25.9	137.8	180.8	208.9	55.1	81.5	80.1	175.833	72.2333	2.43424	0.00981771	118.43	131.85	122.89	115.81	140.17	118.43	124.39	124.803	0.996688	0.964263
Q2FF94	SAUSA300_1983	groS	10 kDa chaperonin OS=Staphylococcus aureus (strain USA300) GN=groS PE=3 SV=1	10.4	132.2	181	180.4	53.4	74.3	74.6	164.533	67.4333	2.43994	0.00529576	36.42	43.59	57.04	48.39	46.09	67.39	45.6833	53.9567	0.846667	0.41281
A0A0H2XI24	SAUSA300_1860	pepS	Aminopeptidase PepS OS=Staphylococcus aureus (strain USA300) GN=pepS PE=4 SV=1	46.8	147.1	183.7	192.1	59	80	75.3	174.3	71.4333	2.44004	0.002493	76.3	90.18	82.27	93.3	101.75	92.93	82.9167	95.9933	0.863775	0.0573221
Q2FHP4	SAUSA300_1087	ileS	Isoleucine--tRNA ligase OS=Staphylococcus aureus (strain USA300) GN=ileS PE=3 SV=1	104.8	153.5	191.5	204.4	60.9	86.7	77.4	183.133	75	2.44178	0.00315769	24.2	22.87	25.92	27.57	22.25	30.89	24.33	26.9033	0.904349	0.389199
A0A0H2XJW8	SAUSA300_0535	SAUSA300_0535	Putative pyridoxal phosphate-dependent acyltransferase OS=Staphylococcus aureus (strain USA300) GN=SAUSA300_0535 PE=3 SV=1	42.9	170.6	199.6	196.5	63.8	83.6	84.3	188.9	77.2333	2.44584	0.000606265	457.19	486.75	473.34	539.1	484.13	508.34	472.427	510.523	0.925377	0.102502
A0A0H2XI26	SAUSA300_0717	SAUSA300_0717	Ribonucleoside-diphosphate reductase, beta subunit OS=Staphylococcus aureus (strain USA300) GN=SAUSA300_0717 PE=4 SV=1	37.5	141.5	197.6	218.8	61.5	93.5	73.1	185.967	76.0333	2.44586	0.0115317	713.12	661.63	561.71	750.43	637.11	632.93	645.487	673.49	0.958421	0.658724
A0A0H2XK48	SAUSA300_2092	dps	General stress protein 20U OS=Staphylococcus aureus (strain USA300) GN=dps PE=3 SV=1	16.7	116.6	200	202.3	57.6	87.1	66.7	172.967	70.4667	2.45459	0.0255032	683.16	819.98	1189.39	1009.4	963.02	1114.17	897.51	1028.86	0.872332	0.451623
Q2FIF6	SAUSA300_0822	SAUSA300_0822	UPF0051 protein SAUSA300_0822 OS=Staphylococcus aureus (strain USA300) GN=SAUSA300_0822 PE=3 SV=1	52.5	162.4	185.1	196.7	60.8	85	75.2	181.4	73.6667	2.46244	0.000931413	472.11	366.15	360.55	382.41	353.23	433.41	399.603	389.683	1.02546	0.829628
A0A0H2XH55	SAUSA300_2639	SAUSA300_2639	Cold shock protein OS=Staphylococcus aureus (strain USA300) GN=SAUSA300_2639 PE=4 SV=1	8.4	178.4	239	222.9	64.7	121.5	73.5	213.433	86.5667	2.46554	0.0074117	4689.93	4082.65	4930.71	6590.45	7475.66	6590.45	4567.76	6885.52	0.663387	0.00395477
Q2FG56	SAUSA300_1627	infC	Translation initiation factor IF-3 OS=Staphylococcus aureus (strain USA300) GN=infC PE=3 SV=1	20.2	101.1	211.2	203.3	67.2	64.9	76.9	171.867	69.6667	2.46699	0.0456059	742.45	761.11	815.83	1151.66	1026.55	992.74	773.13	1056.98	0.73145	0.00590818
Q2FIM5	SAUSA300_0752	clpP	ATP-dependent Clp protease proteolytic subunit OS=Staphylococcus aureus (strain USA300) GN=clpP PE=3 SV=1	21.5	153.3	178.4	199.1	55.3	83.4	76.2	176.933	71.6333	2.46999	0.00256936	422.3	481.42	458.42	431.4	420.29	459.69	454.047	437.127	1.03871	0.462066
A0A0H2XGR7	SAUSA300_0701	SAUSA300_0701	Uncharacterized protein OS=Staphylococcus aureus (strain USA300) GN=SAUSA300_0701 PE=4 SV=1	27.1	170.8	210.1	190.1	64.9	76.5	89.6	190.333	77	2.47186	0.00107154	41.07	50.88	45.9	40.35	47.12	43.85	45.95	43.7733	1.04973	0.561383
A0A0H2XIQ2	SAUSA300_0996	lpdA_1	Dihydrolipoyl dehydrogenase OS=Staphylococcus aureus (strain USA300) GN=lpdA PE=3 SV=1	49.4	161.2	191.4	193.3	59.7	81.7	79.1	181.967	73.5	2.47574	0.000971183	752.81	715.9	705.08	634.7	599.45	725.49	724.597	653.213	1.10928	0.150651
A0A0H2XHE2	SAUSA300_0377	SAUSA300_0377	Putative lipoprotein OS=Staphylococcus aureus (strain USA300) GN=SAUSA300_0377 PE=4 SV=1	23.6	126.4	180.1	232	61.9	95.4	60.2	179.5	72.5	2.47586	0.0303471	143.14	129.03	118.31	121.74	110.77	112.16	130.16	114.89	1.13291	0.128018
A0A0H2XIH6	SAUSA300_1239	tkt	Transketolase OS=Staphylococcus aureus (strain USA300) GN=tkt PE=3 SV=1	68.3	155.4	189.6	197.2	61.4	82.6	74.8	180.733	72.9333	2.47806	0.00164461	248.39	286.91	270.87	246.42	242.04	237.64	268.723	242.033	1.11027	0.0802597
A0A0H2XH50	SAUSA300_0948	menB	1,4-dihydroxy-2-naphthoyl-CoA synthase OS=Staphylococcus aureus (strain USA300) GN=menB PE=3 SV=1	30.4	154.9	191.8	208.7	60.1	90.5	73.4	185.133	74.6667	2.47946	0.00369057	232.45	199.87	206.87	215.23	179.06	213.33	213.063	202.54	1.05196	0.531113
A0A0H2XFN8	SAUSA300_2580	SAUSA300_2580	Isochorismatase family protein OS=Staphylococcus aureus (strain USA300) GN=SAUSA300_2580 PE=4 SV=1	20.7	177.1	154.4	212.3	52.6	77.3	88.9	181.267	72.9333	2.48537	0.00558604	0	0	0	0	0	0	1	1	1	#DIV/0!
A0A0H2XGW5	SAUSA300_0489	ftsH	ATP-dependent zinc metalloprotease FtsH OS=Staphylococcus aureus (strain USA300) GN=ftsH PE=3 SV=1	77.7	149.5	204.1	227.4	66	90.5	75.6	193.667	77.3667	2.50323	0.0085622	222.88	233.06	223.27	222.36	209.94	215.23	226.403	215.843	1.04892	0.0975657
Q2FEG2	SAUSA300_2281	hutG	Formimidoylglutamase OS=Staphylococcus aureus (strain USA300) GN=hutG PE=3 SV=1	34.5	172.6	157.5	199.7	52.8	82.9	75.8	176.6	70.5	2.50496	0.00228573	481.42	514.81	503.43	493.1	506.53	506.53	499.887	502.053	0.995684	0.850436
Q2FG58	SAUSA300_1625	rplT	50S ribosomal protein L20 OS=Staphylococcus aureus (strain USA300) GN=rplT PE=3 SV=1	13.7	153.5	228.5	142.8	83.2	64.9	60.8	174.933	69.6333	2.51221	0.0193656	1103.15	1135.84	895.93	1087.44	996.55	996.55	1044.97	1026.85	1.01765	0.833882
A0A0H2XJ83	SAUSA300_1128	ftsY	Signal recognition particle receptor FtsY OS=Staphylococcus aureus (strain USA300) GN=ftsY PE=3 SV=1	46.6	152.3	183.1	200.4	54	87.5	71.5	178.6	71	2.51549	0.0032392	48.39	46.24	48.5	46.09	41.42	56.3	47.71	47.9367	0.995272	0.961859
Q2FDV3	SAUSA300_2491	rocA	1-pyrroline-5-carboxylate dehydrogenase OS=Staphylococcus aureus (strain USA300) GN=rocA PE=3 SV=1	56.8	179.6	174.1	186	66.3	75.2	73	179.9	71.5	2.51608	1.54977e-05	536.33	570.28	497.54	649.07	557.19	609.07	534.717	605.11	0.883669	0.10642
A0A0H2XFY0	SAUSA300_1926	SAUSA300_1926	Phi77 ORF044-like protein OS=Staphylococcus aureus (strain USA300) GN=SAUSA300_1926 PE=4 SV=1	10.9	169	199.9	206	80.3	65.1	82.4	191.633	75.9333	2.52371	0.000801272	20.68	16.35	32.26	25.7	19.72	23.98	23.0967	23.1333	0.998415	0.994577
Q2FDV8	SAUSA300_2486	clpL	ATP-dependent Clp protease ATP-binding subunit ClpL OS=Staphylococcus aureus (strain USA300) GN=clpL PE=3 SV=1	77.8	152.4	194.7	202.1	56.3	94.6	66.1	183.067	72.3333	2.53088	0.00455233	768.34	919.99	775.24	827.09	1003.07	970.2	821.19	933.453	0.879733	0.200044
Q2FF09	SAUSA300_2073	tdk	Thymidine kinase OS=Staphylococcus aureus (strain USA300) GN=tdk PE=3 SV=1	22.2	184.2	208.7	252.6	76.7	101.4	76.4	215.167	84.8333	2.53635	0.00383892	96.2	117.81	126.45	158.57	140.42	191.16	113.487	163.383	0.694604	0.0452526
A0A0H2XH62	SAUSA300_2463	ddh	D-lactate dehydrogenase OS=Staphylococcus aureus (strain USA300) GN=ddh PE=3 SV=1	39.2	128	189.5	220.7	48.2	83.3	80.3	179.4	70.6	2.54108	0.0209573	180.59	172.16	169.81	312.79	342.65	358.04	174.187	337.827	0.51561	0.000279922
Q2FIL7	SAUSA300_0760	eno	Enolase OS=Staphylococcus aureus (strain USA300) GN=eno PE=3 SV=1	47.1	151.8	192.5	192.2	54.8	82	74.2	178.833	70.3333	2.54265	0.00232809	1239.78	1326.02	1294.79	992.74	1054.39	1070.72	1286.86	1039.28	1.23822	0.00202537
A0A0H2XG62	SAUSA300_1118	SAUSA300_1118	Uncharacterized protein OS=Staphylococcus aureus (strain USA300) GN=SAUSA300_1118 PE=4 SV=1	13.4	180.8	195.5	187.2	66.5	82.8	72.2	187.833	73.8333	2.54402	5.82436e-05	255.28	242.04	263.46	366.15	299.94	330.15	253.593	332.08	0.763651	0.0175546
Q2FIP8	SAUSA300_0727	pepT	Peptidase T OS=Staphylococcus aureus (strain USA300) GN=pepT PE=3 SV=1	45.8	164.2	188.4	191.7	60.3	78.2	74.3	181.433	70.9333	2.5578	0.000416945	173.99	161.18	172.16	167.84	176.85	163.47	169.11	169.387	0.998367	0.963058
A0A0H2XH08	SAUSA300_1992	agrA	Accessory gene regulator protein A OS=Staphylococcus aureus (strain USA300) GN=agrA PE=4 SV=1	24.2	162.3	185.7	159.2	80	57.7	60.3	169.067	66	2.56162	0.000705901	6924.75	6924.75	7475.66	7475.66	6924.75	6924.75	7108.39	7108.39	1	1
A0A0H2XI00	SAUSA300_1639	phoP	Alkaline phosphatase synthesis transcriptional regulatory protein PhoP OS=Staphylococcus aureus (strain USA300) GN=phoP PE=4 SV=1	27.1	184.9	222.7	240.2	85.5	103.1	63.6	215.933	84.0667	2.5686	0.00270059	267.39	266.29	269.81	240.61	226.14	198.35	267.83	221.7	1.20807	0.0207042
A0A0H2XH40	SAUSA300_1304	SAUSA300_1304	Uncharacterized protein OS=Staphylococcus aureus (strain USA300) GN=SAUSA300_1304 PE=4 SV=1	30.1	163.9	195.9	224.3	61.8	88.6	77	194.7	75.8	2.5686	0.00338702	355.41	355.41	408.19	389.41	350.79	426.73	373.003	388.977	0.958935	0.600244
A0A0H2XJ55	SAUSA300_0385	SAUSA300_0385	Uncharacterized protein OS=Staphylococcus aureus (strain USA300) GN=SAUSA300_0385 PE=4 SV=1	15.1	162.5	198.5	179.1	61.6	80	68.3	180.033	69.9667	2.57313	0.000713976	3035.26	3106.48	2877.24	3392.53	2877.24	3106.48	3006.33	3125.42	0.961896	0.507278
Q2FJM8	SAUSA300_0386	xpt	Xanthine phosphoribosyltransferase OS=Staphylococcus aureus (strain USA300) GN=xpt PE=3 SV=1	20.9	173.1	214.3	198.1	54.9	102	70.2	195.167	75.7	2.57816	0.00286195	29.82	26.38	32.38	16.81	26.04	25.45	29.5267	22.7667	1.29693	0.121848
Q2FGE3	SAUSA300_1540	dnaK	Chaperone protein DnaK OS=Staphylococcus aureus (strain USA300) GN=dnaK PE=3 SV=1	66.3	123.1	202.8	212.5	49.8	83.7	75.3	179.467	69.6	2.57854	0.0217712	242.51	250.65	262.87	260.38	230.7	298.42	252.01	263.167	0.957606	0.614739
Q2FH26	SAUSA300_1305	sucB	Dihydrolipoyllysine-residue succinyltransferase component of 2-oxoglutarate dehydrogenase complex OS=Staphylococcus aureus (strain USA300) GN=odhB PE=3 SV=1	46.6	118.5	250.7	203.6	81	71.6	69.1	190.933	73.9	2.58367	0.0394677	887.96	822.49	900.19	887.96	822.49	953.78	870.213	888.077	0.979885	0.711214
A0A0H2XFU3	SAUSA300_1171	SAUSA300_1171	Uncharacterized protein OS=Staphylococcus aureus (strain USA300) GN=SAUSA300_1171 PE=4 SV=1	48.6	211.1	213.2	224.5	76.3	97	77.8	216.267	83.7	2.58383	7.23148e-05	8.69	8.6	9.3	10.53	9.64	11.33	8.86333	10.5	0.844127	0.0377577
A0A0H2XIS1	SAUSA300_0834	SAUSA300_0834	D-isomer specific 2-hydroxyacid dehydrogenase OS=Staphylococcus aureus (strain USA300) GN=SAUSA300_0834 PE=3 SV=1	35.3	159.6	183	195.6	58.7	80	69.2	179.4	69.3	2.58874	0.000837296	156.9	157.93	160.32	164.89	138.37	174.14	158.383	159.133	0.995287	0.947811
A0A0H2XJ82	SAUSA300_1691	SAUSA300_1691	Glutamyl-aminopeptidase OS=Staphylococcus aureus (strain USA300) GN=SAUSA300_1691 PE=3 SV=1	39.8	155.1	184.8	208.8	55.3	88.9	67.7	182.9	70.6333	2.58943	0.00362867	149.24	139.29	151.1	152.48	148.23	151.75	146.543	150.82	0.971644	0.333743
A0A0H2XIE1	SAUSA300_1139	sucD	Succinate--CoA ligase [ADP-forming] subunit alpha OS=Staphylococcus aureus (strain USA300) GN=sucD PE=3 SV=1	31.5	172	198	205.6	64.2	82.2	75.8	191.867	74.0667	2.59046	0.000504401	733.34	742.45	770.57	675.27	705.08	687.75	748.787	689.367	1.0862	0.0137069
A0A0H2XIC6	SAUSA300_1365	rpsA	30S ribosomal protein S1 OS=Staphylococcus aureus (strain USA300) GN=rpsA PE=4 SV=1	43.3	172.9	204.1	216.3	62.1	87.4	79.5	197.767	76.3333	2.59083	0.00124236	759.17	887.96	742.45	877.01	868.28	819.98	796.527	855.09	0.931512	0.300359
Q2FGI6	SAUSA300_1497	gcvPA	Probable glycine dehydrogenase (decarboxylating) subunit 1 OS=Staphylococcus aureus (strain USA300) GN=gcvPA PE=3 SV=1	49.7	169.5	196.5	196.8	56.9	81.6	78.6	187.6	72.3667	2.59235	0.000643888	52.55	47.96	44.89	49.02	47.21	54.04	48.4667	50.09	0.967592	0.619544
A0A0H2XIK0	SAUSA300_0991	def_1	Peptide deformylase OS=Staphylococcus aureus (strain USA300) GN=def PE=3 SV=1	20.5	129	186.8	207.9	53.8	86.1	61.7	174.567	67.2	2.59772	0.0135965	28.98	30	32.64	35.4	28.94	37.91	30.54	34.0833	0.896039	0.286811
A0A0H2XDH5	SAUSA300_1934	SAUSA300_1934	Phi77 ORF020-like protein, phage major tail protein OS=Staphylococcus aureus (strain USA300) GN=SAUSA300_1934 PE=4 SV=1	23.9	207.7	187.4	180.5	75.9	66.7	78.3	191.867	73.6333	2.6057	0.000185249	91.42	111.74	156.7	169.04	85.53	239.57	119.953	164.713	0.728255	0.408458
A0A0H2XGT0	SAUSA300_0556	SAUSA300_0556	SIS domain protein OS=Staphylococcus aureus (strain USA300) GN=SAUSA300_0556 PE=4 SV=1	17.8	147.1	176.1	221.9	59.6	85.2	64.1	181.7	69.6333	2.60938	0.00840671	503.43	506.53	438.06	453.9	385.36	458.42	482.673	432.56	1.11585	0.198083
Q2FI10	SAUSA300_0970	purQ	Phosphoribosylformylglycinamidine synthase subunit PurQ OS=Staphylococcus aureus (strain USA300) GN=purQ PE=3 SV=1	24.5	160.8	207.6	214.9	63.6	88.9	70.8	194.433	74.4333	2.61218	0.00293822	304.55	308.61	352.41	317.26	264.22	356.17	321.857	312.55	1.02978	0.777159
Q2FEF1	SAUSA300_2292	fni	Isopentenyl-diphosphate delta-isomerase OS=Staphylococcus aureus (strain USA300) GN=fni PE=3 SV=1	38.7	152.7	207.7	192.4	56.2	77.2	77.6	184.267	70.3333	2.61991	0.00309065	83.21	81.12	87.85	83.21	73.15	86.55	84.06	80.97	1.03816	0.529285
Q2FDF0	SAUSA300_2644	gidB	Ribosomal RNA small subunit methyltransferase G OS=Staphylococcus aureus (strain USA300) GN=rsmG PE=3 SV=1	27.3	155.5	228.7	267.2	78.3	94.7	75.5	217.133	82.8333	2.62133	0.0156978	71.84	58.16	53.23	57.1	55.51	62.54	61.0767	58.3833	1.04613	0.674745
A0A0H2XET4	SAUSA300_1725	SAUSA300_1725	Transaldolase OS=Staphylococcus aureus (strain USA300) GN=SAUSA300_1725 PE=4 SV=1	25.7	162.9	191.5	202.7	61.7	80	70.8	185.7	70.8333	2.62165	0.000898651	342.65	484.13	475.89	469.63	397.66	498.82	434.223	455.37	0.953562	0.719342
Q2FHM9	SAUSA300_1102	gmk	Guanylate kinase OS=Staphylococcus aureus (strain USA300) GN=gmk PE=3 SV=1	24	173	224	212.1	61.5	89.6	81.2	203.033	77.4333	2.62204	0.00200074	299.14	350.79	361.87	486.75	481.42	462.43	337.267	476.867	0.707256	0.00251569
A0A0H2XJZ3	SAUSA300_0984	ptsI	Phosphoenolpyruvate-protein phosphotransferase OS=Staphylococcus aureus (strain USA300) GN=ptsI PE=3 SV=1	63.2	166.6	198.9	194.4	59.7	77.6	76.2	186.633	71.1667	2.62248	0.000576203	2193.73	2040.57	1880.18	2092.59	1880.18	2193.73	2038.16	2055.5	0.991564	0.899832
Q2FG66	SAUSA300_1617	hemC	Porphobilinogen deaminase OS=Staphylococcus aureus (strain USA300) GN=hemC PE=3 SV=1	34.3	135.5	200.2	189.7	54.7	73.5	71.5	175.133	66.5667	2.63095	0.00655689	99.44	105.7	120.45	162.17	102.62	181.06	108.53	148.617	0.730268	0.176344
A0A0H2XFD1	SAUSA300_2484	SAUSA300_2484	Hydroxymethylglutaryl-CoA synthase OS=Staphylococcus aureus (strain USA300) GN=SAUSA300_2484 PE=4 SV=1	43.2	156.8	196.2	207.2	59.8	78.5	74.5	186.733	70.9333	2.63252	0.00208433	155.63	183.78	183.78	205.39	146.18	211.33	174.397	187.633	0.929455	0.59293
Q2FIN3	SAUSA300_0743	hprK	HPr kinase/phosphorylase OS=Staphylococcus aureus (strain USA300) GN=hprK PE=3 SV=1	34.5	180.4	175.9	195.8	48	82.7	79	184.033	69.9	2.63281	0.000809128	143.67	168.77	169.46	174.68	165.27	193.09	160.633	177.68	0.90406	0.221364
A0A0H2XFD7	SAUSA300_0696	SAUSA300_0696	6-carboxy-5,6,7,8-tetrahydropterin synthase OS=Staphylococcus aureus (strain USA300) GN=SAUSA300_0696 PE=3 SV=1	16	139.6	202	311	73.2	97.6	76.6	217.533	82.4667	2.63783	0.0560388	39.49	38.42	31.26	39.49	36.96	37.3	36.39	37.9167	0.959736	0.602303
A0A0H2XEB0	SAUSA300_2136	SAUSA300_2136	Iron compound ABC transporter, iron compound-binding protein OS=Staphylococcus aureus (strain USA300) GN=SAUSA300_2136 PE=4 SV=1	36.6	144.3	186.3	202.6	61.1	73	68	177.733	67.3667	2.6383	0.00337423	58.25	70.8	61.24	59.26	48.45	49.78	63.43	52.4967	1.20827	0.0981979
A0A0H2XGT2	SAUSA300_1448	SAUSA300_1448	Transcriptional regulator, Fur family OS=Staphylococcus aureus (strain USA300) GN=SAUSA300_1448 PE=3 SV=1	17.2	152.6	191.7	204.8	52.5	77.2	78.1	183.033	69.2667	2.64244	0.00306468	173.72	190.63	179.76	191.5	199.87	185.98	181.37	192.45	0.942427	0.157746
Q2FK73	SAUSA300_0191	ptsG_1	PTS system glucose-specific EIICBA component OS=Staphylococcus aureus (strain USA300) GN=ptsG PE=3 SV=1	73.9	144.9	191.3	221.9	54.1	84.9	71.7	186.033	70.2333	2.64879	0.00861157	42.86	46.37	57.33	46.19	38.71	56.56	48.8533	47.1533	1.03605	0.813986
Q2FG54	SAUSA300_1629	thrS	Threonine--tRNA ligase OS=Staphylococcus aureus (strain USA300) GN=thrS PE=3 SV=1	74.4	172.5	219.1	216.6	59.6	90.3	79.7	202.733	76.5333	2.64895	0.00200678	140.42	137.8	137.8	120.91	131.66	146.48	138.673	133.017	1.04253	0.49072
Q2FG72	SAUSA300_1611	valS	Valine--tRNA ligase OS=Staphylococcus aureus (strain USA300) GN=valS PE=3 SV=1	101.7	167.7	211.5	213.6	61.6	84	78	197.6	74.5333	2.65116	0.00168419	189.02	181.06	197.08	234.35	194.5	242.81	189.053	223.887	0.844415	0.0892701
Q2FIA7	SAUSA300_0871	SAUSA300_0871	Uncharacterized protein SAUSA300_0871 OS=Staphylococcus aureus (strain USA300) GN=SAUSA300_0871 PE=3 SV=1	33.1	177.8	215.2	224.1	61	97.1	74.5	205.7	77.5333	2.65305	0.00191668	387.93	439.45	443.64	444.78	490.58	436.35	423.673	457.237	0.926595	0.244031
A0A0H2XKH5	SAUSA300_1246	acnA	Aconitate hydratase OS=Staphylococcus aureus (strain USA300) GN=acnA PE=3 SV=1	98.9	203.1	181.2	169.1	74.2	67.9	66.4	184.467	69.5	2.6542	0.000357481	312.08	299.94	344.23	313.95	288.68	360.55	318.75	321.06	0.992805	0.930415
A0A0H2XGU3	SAUSA300_1859	SAUSA300_1859	Uncharacterized protein OS=Staphylococcus aureus (strain USA300) GN=SAUSA300_1859 PE=4 SV=1	20	99.5	150.1	327	44.5	100.1	72.6	192.2	72.4	2.6547	0.165922	98.17	108.7	101.75	125.64	95.65	132.12	102.873	117.803	0.873263	0.269285
A0A0H2XIS2	SAUSA300_0539	ilvE	Branched-chain-amino-acid aminotransferase OS=Staphylococcus aureus (strain USA300) GN=ilvE PE=3 SV=1	40.1	152.9	194.3	229.7	60.5	87.4	69.3	192.3	72.4	2.65608	0.00703908	110.77	137.99	122.44	127.96	150.51	140.57	123.733	139.68	0.885834	0.194187
Q2FGE4	SAUSA300_1539	dnaJ	Chaperone protein DnaJ OS=Staphylococcus aureus (strain USA300) GN=dnaJ PE=3 SV=1	41.7	133.6	205.5	189.3	50.4	80.2	68.2	176.133	66.2667	2.65795	0.0093871	95.83	86.04	98.17	104.31	94.76	111.24	93.3467	103.437	0.902452	0.170797
A0A0H2XGF5	SAUSA300_1476	accB_1	Acetyl-CoA carboxylase, biotin carboxyl carrier protein OS=Staphylococcus aureus (strain USA300) GN=accB PE=4 SV=1	17.1	148	196.7	212	59.9	80.9	68.3	185.567	69.7	2.66236	0.00460695	136.27	118.31	137.99	155.63	168.77	153.71	130.857	159.37	0.821087	0.0223326
Q2FHI3	SAUSA300_1148	codY	GTP-sensing transcriptional pleiotropic repressor CodY OS=Staphylococcus aureus (strain USA300) GN=codY PE=3 SV=1	28.7	163.5	193.5	198.3	61.2	78.9	68.2	185.1	69.4333	2.66587	0.00065703	259.61	234.35	249.72	231.83	224.69	235.19	247.893	230.57	1.07513	0.0955562
Q2FG92	SAUSA300_1591	apt	Adenine phosphoribosyltransferase OS=Staphylococcus aureus (strain USA300) GN=apt PE=3 SV=1	19.1	173.5	217	211.7	68	83.9	73.7	200.733	75.2	2.66933	0.000971585	120.91	108.28	108.81	121.61	120.91	118.94	112.667	120.487	0.935097	0.136187
Q2FF16	SAUSA300_2066	upp	Uracil phosphoribosyltransferase OS=Staphylococcus aureus (strain USA300) GN=upp PE=3 SV=1	23	140.5	205	222.2	49.4	100.5	62.7	189.233	70.8667	2.67027	0.0154299	621.97	574.39	599.45	541.11	532.16	553.24	598.603	542.17	1.10409	0.0199007
A0A0H2XEQ2	SAUSA300_1454	zwf	Glucose-6-phosphate 1-dehydrogenase OS=Staphylococcus aureus (strain USA300) GN=zwf PE=3 SV=1	56.9	171.8	188.3	209	56.3	81.9	74.9	189.7	71.0333	2.67058	0.000846745	416.33	443.64	426.73	438.06	434.79	420.29	428.9	431.047	0.99502	0.834881
A0A0H2XFP3	SAUSA300_2090	deoC_2	Deoxyribose-phosphate aldolase OS=Staphylococcus aureus (strain USA300) GN=deoC PE=3 SV=1	23.3	184.2	208.9	200.9	60.5	78.3	82.8	198	73.8667	2.68051	0.000238806	183.58	186.76	196.16	177.24	155.2	182.3	188.833	171.58	1.10056	0.131989
A0A0H2XJ64	SAUSA300_2328	SAUSA300_2328	Uncharacterized protein OS=Staphylococcus aureus (strain USA300) GN=SAUSA300_2328 PE=4 SV=1	13.3	138.2	199.7	190.6	69.1	68.9	58.9	176.167	65.6333	2.6841	0.00473985	142.35	133.79	100.29	72.9	88	62.06	125.477	74.32	1.68833	0.0263172
A0A0H2XHQ4	SAUSA300_0379	ahpF	Alkyl hydroperoxide reductase, subunit F OS=Staphylococcus aureus (strain USA300) GN=ahpF PE=3 SV=1	54.6	182.7	203.9	198.8	62.3	79.7	75.6	195.133	72.5333	2.69026	0.000120555	1216.08	1359.5	1438.38	936.23	892.55	1135.84	1337.99	988.207	1.35395	0.0243221
A0A0H2XFM4	SAUSA300_1507	glk	Glucokinase OS=Staphylococcus aureus (strain USA300) GN=glk PE=4 SV=1	35.1	208.5	218.8	229.4	75.6	88.9	78.9	218.9	81.1333	2.69803	4.4889e-05	193.09	182.84	226.73	227.28	222.36	242.51	200.887	230.717	0.870707	0.110157
A0A0H2XFY4	SAUSA300_0972	purF	Amidophosphoribosyltransferase OS=Staphylococcus aureus (strain USA300) GN=purF PE=3 SV=1	54.4	158	194.6	207.6	57.9	84	64.1	186.733	68.6667	2.71942	0.00216306	864.37	864.37	877.01	761.11	713.12	789.26	868.583	754.497	1.15121	0.00726684
Q2FJ80	SAUSA300_0545	azo1	FMN-dependent NADPH-azoreductase OS=Staphylococcus aureus (strain USA300) GN=azo1 PE=3 SV=1	20.9	131	203.5	225.1	53.1	88.5	64	186.533	68.5333	2.72179	0.0176676	35.2	44.26	39.49	43.2	40.23	45.04	39.65	42.8233	0.925897	0.345245
Q2FG06	SAUSA300_1678	fhs	Formate--tetrahydrofolate ligase OS=Staphylococcus aureus (strain USA300) GN=fhs PE=3 SV=1	59.8	177.8	199.7	191.7	57.6	75.7	75.7	189.733	69.6667	2.72344	0.000166665	308.61	307.5	317.26	293.79	284.86	299.14	311.123	292.597	1.06332	0.023286
A0A0H2XIH7	SAUSA300_1688	SAUSA300_1688	Phenylalanine--tRNA ligase beta subunit OS=Staphylococcus aureus (strain USA300) GN=SAUSA300_1688 PE=3 SV=1	21.7	156.7	213.7	221.4	56.1	81.5	78.5	197.267	72.0333	2.73855	0.00464406	60.57	73.35	84.8	87.3	82.41	96.03	72.9067	88.58	0.82306	0.123465
A0A0H2XHM1	SAUSA300_1615	hemB	Delta-aminolevulinic acid dehydratase OS=Staphylococcus aureus (strain USA300) GN=hemB PE=3 SV=1	36.6	148.8	193.5	216.3	56	79.2	68.5	186.2	67.9	2.74227	0.00482492	47.05	48.85	45.71	44.89	35.4	49.95	47.2033	43.4133	1.0873	0.433806
Q2FHP0	SAUSA300_1091	pyrR	Bifunctional protein PyrR OS=Staphylococcus aureus (strain USA300) GN=pyrR PE=3 SV=1	19.8	200.2	217	199.9	72.3	79.9	72.7	205.7	74.9667	2.74389	2.9268e-05	25.05	29.72	34.59	26.22	26.22	30.1	29.7867	27.5133	1.08263	0.496505
Q2FFV5	SAUSA300_1731	pckA	Phosphoenolpyruvate carboxykinase (ATP) OS=Staphylococcus aureus (strain USA300) GN=pckA PE=3 SV=1	59.3	190.3	189.9	189.6	61	71.7	74.8	189.933	69.1667	2.74602	8.58503e-06	1095.29	1127.59	1103.15	1248.21	1268.63	1182.34	1108.68	1233.06	0.899126	0.0110293
Q2FEQ3	SAUSA300_2190	rpsH	30S ribosomal protein S8 OS=Staphylococcus aureus (strain USA300) GN=rpsH PE=3 SV=1	14.8	148.7	200.5	223.4	55	84.1	69.3	190.867	69.4667	2.7476	0.00681167	550.13	584.76	574.39	423.7	482.51	518.26	569.76	474.823	1.19994	0.0320493
A0A0H2XH65	SAUSA300_2114	rocF	Arginase OS=Staphylococcus aureus (strain USA300) GN=rocF PE=3 SV=1	33.2	160.2	203.8	184.4	83.2	60.1	56.1	182.8	66.4667	2.75025	0.00155778	123.77	142.35	135.31	135.15	167.84	121.74	133.81	141.577	0.945142	0.625731
Q2FIM0	SAUSA300_0757	pgk	Phosphoglycerate kinase OS=Staphylococcus aureus (strain USA300) GN=pgk PE=3 SV=1	42.6	164.2	216.8	218.7	55.1	89	73.6	199.9	72.5667	2.75471	0.00333964	294.87	312.08	311.11	253.39	227.28	294.87	306.02	258.513	1.18377	0.0809185
A0A0H2XDY2	SAUSA300_0685	fruA	Fructose specific permease OS=Staphylococcus aureus (strain USA300) GN=fruA PE=4 SV=1	68.7	151.3	211.7	207	63.3	74.9	67.4	190	68.5333	2.77237	0.0035077	17	19.34	24.08	16.55	15.76	26.17	20.14	19.4933	1.03317	0.877629
A0A0H2XII4	SAUSA300_1728	SAUSA300_1728	Oxidoreductase, aldo/keto reductase family OS=Staphylococcus aureus (strain USA300) GN=SAUSA300_1728 PE=4 SV=1	31.5	179.4	192.6	209.6	63.1	73.2	72.9	193.867	69.7333	2.78011	0.000185992	70.5	74.6	73.39	69.06	71.99	72.54	72.83	71.1967	1.02294	0.372123
Q2FGA5	SAUSA300_1578	mnmA	tRNA-specific 2-thiouridylase MnmA OS=Staphylococcus aureus (strain USA300) GN=mnmA PE=3 SV=2	42.1	215.4	219.3	227.3	83.2	90	64.9	220.667	79.3667	2.78034	6.8924e-05	95.5	91.98	93.37	104.06	88.89	97.4	93.6167	96.7833	0.967281	0.521104
A0A0H2XEF1	SAUSA300_1465	SAUSA300_1465	2-oxoisovalerate dehydrogenase, E1 component, beta subunit OS=Staphylococcus aureus (strain USA300) GN=SAUSA300_1465 PE=4 SV=1	36	177.3	230.9	223.5	62.5	90	74.2	210.567	75.5667	2.7865	0.00190053	157.93	118.75	139.29	107.62	103.41	114.34	138.657	108.457	1.27845	0.0620203
A0A0H2XKH0	SAUSA300_1797	SAUSA300_1797	Uncharacterized protein OS=Staphylococcus aureus (strain USA300) GN=SAUSA300_1797 PE=4 SV=1	17.8	166.2	203.8	223.1	58.2	80	74.2	197.7	70.8	2.79237	0.0021048	44.89	75.43	61.57	87.72	71.18	91.42	60.63	83.44	0.72663	0.102279
A0A0H2XGA5	SAUSA300_1367	cmk	Cytidylate kinase OS=Staphylococcus aureus (strain USA300) GN=cmk PE=4 SV=1	21	175.2	196.9	218.3	54.8	83.5	71.9	196.8	70.0667	2.80875	0.00106856	37.15	46.62	52.55	68.57	52.27	66.55	45.44	62.4633	0.727467	0.0668828
A0A0H2XHU9	SAUSA300_1319	folA	Dihydrofolate reductase OS=Staphylococcus aureus (strain USA300) GN=folA PE=3 SV=1	18.2	159.6	213.1	213.5	46.1	84.5	76.6	195.4	69.0667	2.82915	0.00411241	124.46	144.12	153.43	214.55	185.77	231.83	140.67	210.717	0.667579	0.0116868
A0A0H2XG07	SAUSA300_0017	purA	Adenylosuccinate synthetase OS=Staphylococcus aureus (strain USA300) GN=purA PE=3 SV=1	47.5	171.3	197.4	210.8	60.7	74.1	69.6	193.167	68.1333	2.83513	0.000518754	56.45	50.68	56.88	55.61	41.68	66.7	54.67	54.6633	1.00012	0.999334
Q2FER3	SAUSA300_2180	rpsM	30S ribosomal protein S13 OS=Staphylococcus aureus (strain USA300) GN=rpsM PE=3 SV=1	13.7	99.1	227.2	228.7	71	57.4	67.1	185	65.1667	2.83887	0.0499387	609.07	611.61	707.5	574.39	518.26	683.16	642.727	591.937	1.0858	0.432415
A0A0H2XH06	SAUSA300_1658	SAUSA300_1658	Uncharacterized protein OS=Staphylococcus aureus (strain USA300) GN=SAUSA300_1658 PE=4 SV=1	35.9	207.1	200.3	186	55.4	80.4	73.1	197.8	69.6333	2.84059	0.000188216	74.97	100.98	105.18	117.81	114.57	133.95	93.71	122.11	0.767423	0.064099
A0A0H2XK21	SAUSA300_1466	SAUSA300_1466	2-oxoisovalerate dehydrogenase, E1 component, alpha subunit OS=Staphylococcus aureus (strain USA300) GN=SAUSA300_1466 PE=4 SV=1	36.2	162.4	221.7	239.6	60.4	83.3	75.8	207.9	73.1667	2.84146	0.00516249	169.81	148.96	149.45	132.73	118.58	155.2	156.073	135.503	1.1518	0.180164
A0A0H2XEI4	SAUSA300_0521	nusG	Transcription termination/antitermination protein NusG OS=Staphylococcus aureus (strain USA300) GN=nusG PE=3 SV=1	20.7	156.3	200.6	216.4	51.5	79.5	69.2	191.1	66.7333	2.86364	0.00325559	253.39	299.14	296.01	379.61	293.79	396.56	282.847	356.653	0.793058	0.103095
A0A0H2XK44	SAUSA300_1932	SAUSA300_1932	Conserved hypothetical phage protein OS=Staphylococcus aureus (strain USA300) GN=SAUSA300_1932 PE=4 SV=1	13.7	207.7	222.3	226.5	82.1	75.8	70.9	218.833	76.2667	2.86932	2.64377e-05	67.21	89.04	104.95	102.05	60.33	122.65	87.0667	95.01	0.916395	0.728692
A0A0H2XI69	SAUSA300_1261	SAUSA300_1261	Putative glutamyl aminopeptidase OS=Staphylococcus aureus (strain USA300) GN=SAUSA300_1261 PE=3 SV=1	37.8	173.1	184.6	198.2	50.3	73.1	69.8	185.3	64.4	2.87733	0.000285699	70.19	67.76	61.76	69.16	60.13	62.48	66.57	63.9233	1.0414	0.512519
Q2FJ20	SAUSA300_0605	sarA	Transcriptional regulator SarA OS=Staphylococcus aureus (strain USA300) GN=sarA PE=3 SV=1	14.7	170.2	182.9	208	57.9	76	61.1	187.033	65	2.87744	0.000603026	3828.68	3470.48	2734.44	1976.5	2767.49	1501.84	3344.53	2081.94	1.60645	0.0615107
A0A0H2XEU5	SAUSA300_0508	SAUSA300_0508	Uncharacterized protein OS=Staphylococcus aureus (strain USA300) GN=SAUSA300_0508 PE=4 SV=1	18.7	106	219.1	288.2	62.4	79.1	71.1	204.433	70.8667	2.88476	0.0664237	67.76	74.86	93.09	88.61	66.26	120.45	78.57	91.7733	0.856131	0.491133
Q2FI62	SAUSA300_0916	SAUSA300_0916	Putative phosphoesterase SAUSA300_0916 OS=Staphylococcus aureus (strain USA300) GN=SAUSA300_0916 PE=3 SV=1	19.3	171.2	206.6	210	62.3	80.7	60.2	195.933	67.7333	2.89272	0.000791811	1359.5	1282.31	1302.71	1417.25	1332.35	1200.51	1314.84	1316.7	0.998585	0.979192
A0A0H2XH21	SAUSA300_1648	SAUSA300_1648	Putative NADP-dependent malic enzyme OS=Staphylococcus aureus (strain USA300) GN=SAUSA300_1648 PE=3 SV=1	44.2	167	206.9	221.7	53.7	80.8	71.3	198.533	68.6	2.89407	0.00202016	60.13	69.86	74.74	79.14	68.69	75.33	68.2433	74.3867	0.917414	0.308429
Q2FJC1	SAUSA300_0504	pdxS	Pyridoxal 5'-phosphate synthase subunit PdxS OS=Staphylococcus aureus (strain USA300) GN=pdxS PE=3 SV=1	32	205.5	167.9	199.9	53.5	78.9	65.5	191.1	65.9667	2.89692	0.000824462	101.44	90.89	107.87	86.4	83.53	72.85	100.067	80.9267	1.23651	0.0410887
Q2FJ92	SAUSA300_0533	tuf	Elongation factor Tu OS=Staphylococcus aureus (strain USA300) GN=tuf PE=3 SV=1	43.1	162.8	211.4	213.5	49.8	85.7	67.3	195.9	67.6	2.89793	0.00278197	2828.36	2636.69	3106.48	2480.46	2317.93	2734.44	2857.18	2510.94	1.13789	0.130589
A0A0H2XFD9	SAUSA300_1293	lysA	Diaminopimelate decarboxylase OS=Staphylococcus aureus (strain USA300) GN=lysA PE=3 SV=1	47	181.2	207.6	169.3	62	61.8	68.7	186.033	64.1667	2.89922	0.000455229	41.32	38.63	35.2	39.96	41.32	43.17	38.3833	41.4833	0.925271	0.196153
A0A0H2XIY5	SAUSA300_1278	pepF_1	Oligoendopeptidase F OS=Staphylococcus aureus (strain USA300) GN=pepF PE=3 SV=1	69.2	163.3	193.2	205	49.8	71.6	71.1	187.167	64.1667	2.91688	0.0010147	63.76	85.91	71.43	77.22	79.14	71.37	73.7	75.91	0.970887	0.764838
Q2FE81	SAUSA300_2362	gpmA	2,3-bisphosphoglycerate-dependent phosphoglycerate mutase OS=Staphylococcus aureus (strain USA300) GN=gpmA PE=3 SV=1	26.7	165.2	184.6	212.9	54	75.9	62.7	187.567	64.2	2.9216	0.00126661	508.34	541.11	498.82	550.13	576.7	533.88	516.09	553.57	0.932294	0.104143
A0A0H2XDZ4	SAUSA300_0845	ampA	Cytosol aminopeptidase OS=Staphylococcus aureus (strain USA300) GN=ampA PE=3 SV=1	54.1	171.6	213.1	195.7	48.9	74.6	74.1	193.467	65.8667	2.93725	0.000975203	50.34	56.63	56.24	50.88	41.07	48.58	54.4033	46.8433	1.16139	0.103217
Q2FEP4	SAUSA300_2199	rplV	50S ribosomal protein L22 OS=Staphylococcus aureus (strain USA300) GN=rplV PE=3 SV=1	12.8	94.9	209.9	235.9	51.5	64.5	67.6	180.233	61.2	2.94499	0.0524418	664.06	713.12	819.98	879.56	742.45	936.23	732.387	852.747	0.858856	0.177658
A0A0H2XG70	SAUSA300_1475	accC_1	Acetyl-CoA carboxylase, biotin carboxylase OS=Staphylococcus aureus (strain USA300) GN=accC PE=4 SV=1	50	170	224.4	227.3	56.5	85.3	69.1	207.233	70.3	2.94784	0.00257116	110.18	104.62	114.08	143.95	137.34	142.87	109.627	141.387	0.775368	0.00075153
Q2FK58	SAUSA300_0206	azoR	FMN-dependent NADH-azoreductase OS=Staphylococcus aureus (strain USA300) GN=azoR PE=3 SV=1	23.3	145	158.2	211.4	42.3	69.9	61.8	171.533	58	2.95747	0.00657118	64.05	63.85	82.05	64.25	68.91	71.43	69.9833	68.1967	1.0262	0.793633
A0A0H2XEM7	SAUSA300_0190	ipdC	Indole-3-pyruvate decarboxylase OS=Staphylococcus aureus (strain USA300) GN=ipdC PE=3 SV=1	60.5	181.9	203.3	195.7	55.9	71.6	68	193.633	65.1667	2.97136	8.20179e-05	36.31	38.96	40.67	37.46	27.57	39.55	38.6467	34.86	1.10862	0.387245
Q2FH00	SAUSA300_1331	ald_1	Alanine dehydrogenase 1 OS=Staphylococcus aureus (strain USA300) GN=ald1 PE=3 SV=1	40.2	170.3	257.5	245.8	60.7	86.5	79.3	224.533	75.5	2.97395	0.00629667	0.98	0.98	1.57	2.89	2.14	3.51	1.17667	2.84667	0.413349	0.0194958
A0A0H2XJ48	SAUSA300_1583	SAUSA300_1583	Uncharacterized protein OS=Staphylococcus aureus (strain USA300) GN=SAUSA300_1583 PE=4 SV=1	15.6	179.8	241.7	252.3	77.6	92.6	56	224.6	75.4	2.97878	0.00394733	198.35	248.39	255.28	268.37	274.34	267.39	234.007	270.033	0.866584	0.11695
Q2FFR2	SAUSA300_1783	hemE	Uroporphyrinogen decarboxylase OS=Staphylococcus aureus (strain USA300) GN=hemE PE=3 SV=1	39.3	208.7	225.5	214	66.6	72.1	78.5	216.067	72.4	2.98435	1.84546e-05	61.48	71.88	83.14	102.94	81.55	108.99	72.1667	97.8267	0.737699	0.0693492
A0A0H2XHA0	SAUSA300_2094	SAUSA300_2094	Uncharacterized protein OS=Staphylococcus aureus (strain USA300) GN=SAUSA300_2094 PE=4 SV=1	52.9	181.6	215.4	228.4	58.4	75.9	74.4	208.467	69.5667	2.99665	0.000762094	85.64	113.98	99.72	137.13	104.62	123.89	99.78	121.88	0.818674	0.151558
Q2FDE9	SAUSA300_2645	mnmG	tRNA uridine 5-carboxymethylaminomethyl modification enzyme MnmG OS=Staphylococcus aureus (strain USA300) GN=mnmG PE=3 SV=2	70.1	186	217.8	225.3	58.9	79.5	71.3	209.7	69.9	3	0.000484128	76.59	71.04	73.5	92.09	78.54	90.47	73.71	87.0333	0.846917	0.0432791
A0A0H2XIR0	SAUSA300_2147	SAUSA300_2147	Alcohol dehydrogenase, zinc-containing OS=Staphylococcus aureus (strain USA300) GN=SAUSA300_2147 PE=4 SV=1	36.2	182.7	219.5	221.9	59.4	77	70.9	208.033	69.1	3.01061	0.000531531	148.43	145.85	159.41	141	159.84	149.24	151.23	150.027	1.00802	0.869217
A0A0H2XHA9	SAUSA300_1182	SAUSA300_1182	Pyruvate ferredoxin oxidoreductase, alpha subunit OS=Staphylococcus aureus (strain USA300) GN=SAUSA300_1182 PE=4 SV=1	64.5	152.8	205.5	246.9	59.4	69.2	71.9	201.733	66.8333	3.01845	0.00800543	34.41	43.79	40.23	52.85	50.03	51.25	39.4767	51.3767	0.768377	0.0140222
A0A0H2XHL5	SAUSA300_1659	tpx	Probable thiol peroxidase OS=Staphylococcus aureus (strain USA300) GN=tpx PE=3 SV=1	18	149	196.3	226.4	50	80.3	59	190.567	63.1	3.02007	0.00627183	206.87	259.61	289.91	271.86	286.91	286.12	252.13	281.63	0.895253	0.299166
Q2FFJ5	SAUSA300_1881	gatA	Glutamyl-tRNA(Gln) amidotransferase subunit A OS=Staphylococcus aureus (strain USA300) GN=gatA PE=3 SV=1	52.8	202.7	208.5	222.3	60.2	82.3	67.1	211.167	69.8667	3.02242	8.56709e-05	74.05	83.14	75.33	89.26	76.52	83.43	77.5067	83.07	0.933028	0.297655
A0A0H2XHJ3	SAUSA300_1070	SAUSA300_1070	Uncharacterized N-acetyltransferase SAUSA300_1070 OS=Staphylococcus aureus (strain USA300) GN=SAUSA300_1070 PE=3 SV=1	17	169.3	204.9	229.4	51.2	80.8	67.6	201.2	66.5333	3.02405	0.00227737	231.83	247.45	280.32	347.33	354.52	303.22	253.2	335.023	0.755768	0.0189509
Q2FJM6	SAUSA300_0388	guaB	Inosine-5'-monophosphate dehydrogenase OS=Staphylococcus aureus (strain USA300) GN=guaB PE=3 SV=1	52.8	178.6	220.5	222.6	49.4	85.1	70.5	207.233	68.3333	3.03268	0.00141942	144.47	157.59	162.92	134.89	134.89	175.38	154.993	148.387	1.04452	0.673689
A0A0H2XIV6	SAUSA300_0573	mvaD	Diphosphomevalonate decarboxylase OS=Staphylococcus aureus (strain USA300) GN=mvaD PE=4 SV=1	36.8	190.1	235.3	252.3	71.5	76.7	74.2	225.9	74.1333	3.04721	0.00123338	148.23	134.89	136.27	178.8	164.89	165.56	139.797	169.75	0.823544	0.00845865
A0A0H2XHZ3	SAUSA300_1791	cbf1	Cmp-binding-factor 1 OS=Staphylococcus aureus (strain USA300) GN=cbf1 PE=4 SV=1	35.8	171.3	222.2	226.4	57.1	77.7	68.2	206.633	67.6667	3.05369	0.00174423	273.75	219.88	220.75	239.57	188.38	234.74	238.127	220.897	1.078	0.515106
Q2FFI7	SAUSA300_1889	purB	Adenylosuccinate lyase OS=Staphylococcus aureus (strain USA300) GN=purB PE=3 SV=1	49.6	171.4	211.2	229.4	52	78.3	69	204	66.4333	3.07075	0.00184719	114.08	121.17	117.81	123.15	113.98	121.61	117.687	119.58	0.984167	0.616986
A0A0H2XHJ8	SAUSA300_1172	SAUSA300_1172	Peptidase, M16 family OS=Staphylococcus aureus (strain USA300) GN=SAUSA300_1172 PE=4 SV=1	49.9	171.5	226.4	238.1	52.3	83.9	69.4	212	68.5333	3.09339	0.00308766	22.42	16.34	17.66	17.17	16.6	17.12	18.8067	16.9633	1.10867	0.376699
Q2FF59	SAUSA300_2023	rsbW	Serine-protein kinase RsbW OS=Staphylococcus aureus (strain USA300) GN=rsbW PE=3 SV=1	17.9	199.8	215.3	214.1	58.3	78.6	65.6	209.733	67.5	3.10716	5.18031e-05	324.73	340.69	324.73	475.89	431.4	447.08	330.05	451.457	0.731078	0.000992533
A0A0H2XGM0	SAUSA300_2387	SAUSA300_2387	NAD dependent epimerase/dehydratase family protein OS=Staphylococcus aureus (strain USA300) GN=SAUSA300_2387 PE=4 SV=1	31.2	187	227.6	222	55.9	87.4	61.1	212.2	68.1333	3.11448	0.000845039	19.37	23.1	20.68	23.47	20.16	22.35	21.05	21.9933	0.957108	0.554009
Q2FHG3	SAUSA300_1168	rnj2	Ribonuclease J 2 OS=Staphylococcus aureus (strain USA300) GN=rnj2 PE=3 SV=2	62.6	187.9	207	198.4	57.6	61.8	70.9	197.767	63.4333	3.11771	3.81838e-05	423.7	409.7	455.15	461.36	459.69	482.51	429.517	467.853	0.918058	0.0665334
A0A0H2XE76	SAUSA300_1458	SAUSA300_1458	Glyoxalase family protein OS=Staphylococcus aureus (strain USA300) GN=SAUSA300_1458 PE=4 SV=1	13.9	152.8	217.9	236.9	50.3	74.4	67.5	202.533	64.0667	3.16129	0.0063647	261.3	284.86	250.65	255.28	260.38	247.83	265.603	254.497	1.04364	0.359656
Q2FG27	SAUSA300_1657	ackA	Acetate kinase OS=Staphylococcus aureus (strain USA300) GN=ackA PE=3 SV=1	44	172.3	225.8	230.9	51.2	76.6	70.3	209.667	66.0333	3.17516	0.00208135	142.87	162.17	164.08	176.85	152.27	200.33	156.373	176.483	0.886052	0.262696
Q2FF10	SAUSA300_2072	prfA	Peptide chain release factor 1 OS=Staphylococcus aureus (strain USA300) GN=prfA PE=3 SV=1	40.3	196.7	231.6	226.8	57.1	81.9	67.1	218.367	68.7	3.17855	0.000333213	130.81	128.46	134.59	155.01	147.03	151.55	131.287	151.197	0.868317	0.0024184
Q2FEP5	SAUSA300_2198	rpsC	30S ribosomal protein S3 OS=Staphylococcus aureus (strain USA300) GN=rpsC PE=3 SV=1	24.1	148.2	238.9	239.3	64	67.2	65.2	208.8	65.4667	3.18941	0.00911622	695.14	770.57	778.03	742.45	723.89	877.01	747.913	781.117	0.957492	0.578818
A0A0H2XFP6	SAUSA300_2400	SAUSA300_2400	Glutamyl-aminopeptidase OS=Staphylococcus aureus (strain USA300) GN=SAUSA300_2400 PE=3 SV=1	39.2	155.8	209.8	207.7	49.7	68.4	61.6	191.1	59.9	3.19032	0.0020818	65.46	63.96	67.76	60.4	61.43	64.82	65.7267	62.2167	1.05642	0.112828
Q2FHG4	SAUSA300_1167	pnpA	Polyribonucleotide nucleotidyltransferase OS=Staphylococcus aureus (strain USA300) GN=pnp PE=3 SV=1	77.3	181.4	217.6	229.2	48.4	81.8	65.2	209.4	65.1333	3.21494	0.00113658	233.06	228.91	242.04	278.36	263.46	316.12	234.67	285.98	0.820582	0.0335891
A0A0H2XJ76	SAUSA300_1123	fabD	Malonyl CoA-acyl carrier protein transacylase OS=Staphylococcus aureus (strain USA300) GN=fabD PE=3 SV=1	33.6	200.8	233.7	247.1	45.8	95.4	70.4	227.2	70.5333	3.22117	0.00139507	113.98	101.59	106	118.43	104.31	119.91	107.19	114.217	0.938479	0.317206
Q2FJQ9	SAUSA300_0355	SAUSA300_0355	Probable acetyl-CoA acyltransferase OS=Staphylococcus aureus (strain USA300) GN=SAUSA300_0355 PE=3 SV=1	41.7	179.3	232.3	224	55.4	77.1	64.5	211.867	65.6667	3.2264	0.00115205	199.87	202.49	185.28	157.93	132.96	152.48	195.88	147.79	1.32539	0.00659687
A0A0H2XEL4	SAUSA300_1938	SAUSA300_1938	Phi77 ORF006-like protein, putative capsid protein OS=Staphylococcus aureus (strain USA300) GN=SAUSA300_1938 PE=4 SV=1	42.2	214	209.5	211.6	66	60.1	70.3	211.7	65.4667	3.23371	1.42304e-06	68.09	79.03	101.9	70.94	53.23	102.94	83.0067	75.7033	1.09647	0.699934
A0A0H2XI62	SAUSA300_1050	SAUSA300_1050	dITP/XTP pyrophosphatase OS=Staphylococcus aureus (strain USA300) GN=SAUSA300_1050 PE=3 SV=1	21.4	202.1	196.1	214.2	55.8	74.9	57	204.133	62.5667	3.26265	6.45913e-05	95.65	101.31	93.87	106.86	91.98	116.03	96.9433	104.957	0.923651	0.337331
A0A0H2XH33	SAUSA300_2529	SAUSA300_2529	Uncharacterized protein OS=Staphylococcus aureus (strain USA300) GN=SAUSA300_2529 PE=1 SV=1	16.9	168.3	211.5	224.8	55.8	68.5	59.6	201.533	61.3	3.28766	0.00130549	8.09	0	0	0	3.3	0	2.69667	1.1	2.45152	0.612692
Q2FFV6	SAUSA300_1730	metK	S-adenosylmethionine synthase OS=Staphylococcus aureus (strain USA300) GN=metK PE=3 SV=1	43.6	178.7	203.6	231.7	54.2	72.8	59.6	204.667	62.2	3.29046	0.000938751	113.72	121.31	116.55	155.98	116.25	128.46	117.193	133.563	0.877436	0.242796
Q2FIR2	SAUSA300_0713	queF	NADPH-dependent 7-cyano-7-deazaguanine reductase OS=Staphylococcus aureus (strain USA300) GN=queF PE=3 SV=1	19.6	121.2	198.5	247.8	48	74.6	49	189.167	57.2	3.30711	0.0252167	40.07	34.62	26.04	32.92	33.4	33.71	33.5767	33.3433	1.007	0.957242
A0A0H2XEM3	SAUSA300_2059	atpG	ATP synthase gamma chain OS=Staphylococcus aureus (strain USA300) GN=atpG PE=3 SV=1	29.5	176.5	238.6	244.6	55.4	77.6	66.4	219.9	66.4667	3.30843	0.00249575	975.16	936.23	903.58	697.97	638.77	759.17	938.323	698.637	1.34308	0.00406423
Q2FF24	SAUSA300_2058	atpD	ATP synthase subunit beta OS=Staphylococcus aureus (strain USA300) GN=atpD PE=3 SV=1	51.4	152.8	223.4	237.1	46.3	77.7	61	204.433	61.6667	3.31514	0.00668088	1121.4	1046.57	1161.1	856.56	789.26	852.32	1109.69	832.713	1.33262	0.00228555
A0A0H2XG74	SAUSA300_0688	SAUSA300_0688	Oxidoreductase, aldo/keto reductase family OS=Staphylococcus aureus (strain USA300) GN=SAUSA300_0688 PE=4 SV=1	32.3	200.6	246	236	67.7	83.1	54.8	227.533	68.5333	3.32004	0.000578419	282.65	286.12	243.71	265.76	324.73	264.99	270.827	285.16	0.949736	0.582625
A0A0H2XJ51	SAUSA300_0812	SAUSA300_0812	Uncharacterized protein OS=Staphylococcus aureus (strain USA300) GN=SAUSA300_0812 PE=4 SV=1	32.2	227.5	201	220.5	58	81.4	55.6	216.333	65	3.32821	0.000187864	80.76	75.94	96.56	99.44	87.3	131.2	84.42	105.98	0.796565	0.211091
A0A0H2XGC9	SAUSA300_1865	vraR	DNA-binding response regulator OS=Staphylococcus aureus (strain USA300) GN=vraR PE=4 SV=1	23.5	173.6	209.2	239.4	47.9	77.1	61.7	207.4	62.2333	3.33262	0.00221769	90.06	79.98	81.33	81.45	62.06	72.62	83.79	72.0433	1.16305	0.141924
A0A0H2XGD8	SAUSA300_0589	SAUSA300_0589	Aldo/keto reductase family protein OS=Staphylococcus aureus (strain USA300) GN=SAUSA300_0589 PE=4 SV=1	35.4	194	219.3	257	59.3	70.8	69.1	223.433	66.4	3.36496	0.0010895	29.46	34.07	33.18	25.54	25.02	28.86	32.2367	26.4733	1.2177	0.0359638
Q2FG85	SAUSA300_1598	ruvA	Holliday junction ATP-dependent DNA helicase RuvA OS=Staphylococcus aureus (strain USA300) GN=ruvA PE=3 SV=1	22.2	195.2	208.7	290.3	51.2	83.2	71.4	231.4	68.6	3.37318	0.00639339	62.48	68.09	65.32	67.21	62.73	63.48	65.2967	64.4733	1.01277	0.718927
A0A0H2XGL5	SAUSA300_0349	SAUSA300_0349	Uncharacterized protein OS=Staphylococcus aureus (strain USA300) GN=SAUSA300_0349 PE=4 SV=1	14.5	161	228.1	247.6	42.8	81.4	64.4	212.233	62.8667	3.37593	0.00634183	21.29	34.68	33.09	34.79	26.28	40.92	29.6867	33.9967	0.873223	0.51147
A0A0H2XDQ5	SAUSA300_2572	aur	Zinc metalloproteinase aureolysin OS=Staphylococcus aureus (strain USA300) GN=aur PE=4 SV=1	56.3	248.7	194.9	195.2	71.8	59.4	58	212.933	63.0667	3.37632	0.00123986	106	77.76	92.52	31.15	19.45	24.7	92.0933	25.1	3.66906	0.00161802
A0A0H2XI81	SAUSA300_1894	SAUSA300_1894	Nicotinate phosphoribosyltransferase OS=Staphylococcus aureus (strain USA300) GN=SAUSA300_1894 PE=3 SV=1	55.9	189	225.2	247	57	74.4	64	220.4	65.1333	3.38383	0.000921778	39.1	40.74	43.46	49.69	46.56	47.33	41.1	47.86	0.858755	0.0129224
A0A0H2XIJ1	SAUSA300_0912	SAUSA300_0912	Enoyl-[acyl-carrier-protein] reductase [NADPH] OS=Staphylococcus aureus (strain USA300) GN=SAUSA300_0912 PE=1 SV=1	28	221.8	226.3	226.3	53	81.2	65.1	224.8	66.4333	3.38384	4.45479e-05	206.01	211.54	215.23	256.81	216.47	246.42	210.927	239.9	0.879227	0.0794494
Q2FHI7	SAUSA300_1144	trmFO	Methylenetetrahydrofolate--tRNA-(uracil-5-)-methyltransferase TrmFO OS=Staphylococcus aureus (strain USA300) GN=trmFO PE=3 SV=1	48.3	163.2	237.7	248.5	50.7	73.8	67.4	216.467	63.9667	3.38405	0.00529899	47.7	44.95	46.62	55.79	45.38	65.32	46.4233	55.4967	0.836507	0.193597
A0A0H2XGG7	SAUSA300_0601	SAUSA300_0601	Hydrolase, alpha/beta hydrolase fold family OS=Staphylococcus aureus (strain USA300) GN=SAUSA300_0601 PE=4 SV=1	30.9	198.7	233.3	263.9	54.3	82.7	67.3	231.967	68.1	3.40627	0.00133896	30.49	33.66	25.49	29.11	37.67	31.85	29.88	32.8767	0.908851	0.436242
Q2FGY6	SAUSA300_1345	asnS	Asparagine--tRNA ligase OS=Staphylococcus aureus (strain USA300) GN=asnS PE=3 SV=1	49.1	195	225.9	216.4	53.1	73.2	60.2	212.433	62.1667	3.41716	0.000158659	98.57	104.95	102.05	109.67	105.31	119.69	101.857	111.557	0.913049	0.104733
A0A0H2XF17	SAUSA300_1106	SAUSA300_1106	Putative lipoprotein OS=Staphylococcus aureus (strain USA300) GN=SAUSA300_1106 PE=4 SV=1	35.9	196.6	198	173.8	53.9	63.8	47.8	189.467	55.1667	3.43444	0.000124011	27.3	30.35	28.33	23.39	29.46	18.33	28.66	23.7267	1.20792	0.21369
A0A0H2XHD3	SAUSA300_1729	SAUSA300_1729	Uncharacterized protein OS=Staphylococcus aureus (strain USA300) GN=SAUSA300_1729 PE=4 SV=1	35	122.7	244	238	34.3	71.9	66.1	201.567	57.4333	3.50958	0.0248661	138.37	147.48	141.23	154.37	151.1	123.15	142.36	142.873	0.996407	0.962515
Q2FF22	SAUSA300_2060	atpA	ATP synthase subunit alpha OS=Staphylococcus aureus (strain USA300) GN=atpA PE=3 SV=1	54.6	172.1	236.4	222.7	48.3	69.5	61.5	210.4	59.7667	3.52036	0.00182933	697.97	683.16	713.12	632.93	475.89	679.73	698.083	596.183	1.17092	0.176978
A0A0H2XGL1	SAUSA300_1641	gltA	Citrate synthase OS=Staphylococcus aureus (strain USA300) GN=gltA PE=3 SV=1	42.6	222.6	219.3	219.6	52.1	65.7	69.8	220.5	62.5333	3.52612	8.44648e-06	190.63	199.18	205.02	197.08	191.16	220.2	198.277	202.813	0.977631	0.667347
Q2FIA5	SAUSA300_0873	cdr	Coenzyme A disulfide reductase OS=Staphylococcus aureus (strain USA300) GN=cdr PE=1 SV=1	49.3	192.2	229.8	247.3	51.2	73.6	64.4	223.1	63.0667	3.53753	0.000794767	133.95	147.15	158.83	146.18	140.79	171.4	146.643	152.79	0.95977	0.631611
A0A0H2XEK9	SAUSA300_1801	fumC	Fumarate hydratase class II OS=Staphylococcus aureus (strain USA300) GN=fumC PE=3 SV=1	51.1	208.5	231.3	250.8	54.9	78.2	61.6	230.2	64.9	3.547	0.000298543	114.34	131.2	120.72	144.27	127.96	140.42	122.087	137.55	0.88758	0.0903005
Q2FK44	SAUSA300_0220	pflB	Formate acetyltransferase OS=Staphylococcus aureus (strain USA300) GN=pflB PE=3 SV=1	84.8	198.4	212	243.4	62.6	64.5	57.2	217.933	61.4333	3.54748	0.000316642	2519.16	2561.8	3222.02	2665.36	2040.57	2561.8	2767.66	2422.58	1.14244	0.31209
Q2FEP9	SAUSA300_2194	rplN	50S ribosomal protein L14 OS=Staphylococcus aureus (strain USA300) GN=rplN PE=3 SV=1	13.1	75.4	270.4	279.5	54	49.1	72.6	208.433	58.5667	3.55891	0.0887782	501.54	524.05	627.52	564.48	439.45	653.93	551.037	552.62	0.997135	0.983802
Q2FI05	SAUSA300_0975	purH	Bifunctional purine biosynthesis protein PurH OS=Staphylococcus aureus (strain USA300) GN=purH PE=3 SV=1	54.3	133.3	241	265.3	45.3	75.3	59.1	213.2	59.9	3.55927	0.0209086	1880.18	1880.18	1913.42	1880.18	1452.34	2040.57	1891.26	1791.03	1.05596	0.599301
A0A0H2XGI6	SAUSA300_0367	ssb	Single-stranded DNA-binding protein OS=Staphylococcus aureus (strain USA300) GN=ssb PE=3 SV=1	18.5	172.6	205	251.5	51.3	60.8	64.1	209.7	58.7333	3.57037	0.00288584	1026.55	925.16	1077.94	1326.02	1239.78	1228.64	1009.88	1264.81	0.798445	0.00941598
A0A0H2XJR2	SAUSA300_1369	SAUSA300_1369	Pyridine nucleotide-disulfide oxidoreductase OS=Staphylococcus aureus (strain USA300) GN=SAUSA300_1369 PE=4 SV=1	36.7	194.1	253.7	236.7	56.7	73.6	58.4	228.167	62.9	3.62745	0.000872336	66.91	67.48	64.82	78.6	68.36	79.79	66.4033	75.5833	0.878545	0.0689656
A0A0H2XHC2	SAUSA300_0861	gudB	Glutamate dehydrogenase OS=Staphylococcus aureus (strain USA300) GN=gudB PE=3 SV=1	45.7	201.6	235.8	205.7	48.7	65.3	63.1	214.367	59.0333	3.63128	0.000203635	895.93	992.74	1026.55	1003.07	939.94	1054.39	971.74	999.133	0.972583	0.621379
A0A0H2XHG3	SAUSA300_2541	mqo_2	Probable malate:quinone oxidoreductase OS=Staphylococcus aureus (strain USA300) GN=mqo PE=3 SV=1	56	172.8	200.1	216.8	50.3	63.6	48	196.567	53.9667	3.64237	0.000483184	819.98	856.56	837.53	738.01	752.81	697.97	838.023	729.597	1.14861	0.00511328
A0A0H2XDE4	SAUSA300_0672	SAUSA300_0672	Transcriptional regulator, MarR family OS=Staphylococcus aureus (strain USA300) GN=SAUSA300_0672 PE=4 SV=1	17.1	200.9	207.2	231	54.8	62.3	57	213.033	58.0333	3.67088	8.02768e-05	2665.36	2734.44	2363.15	2519.16	2519.16	2273.81	2587.65	2437.38	1.06165	0.344479
A0A0H2XHR4	SAUSA300_1226	SAUSA300_1226	Homoserine dehydrogenase OS=Staphylococcus aureus (strain USA300) GN=SAUSA300_1226 PE=3 SV=1	46.8	192.7	225.1	291.6	52.8	60.3	77.5	236.467	63.5333	3.72193	0.00450197	284.86	318.19	379.61	399.36	425.42	466.88	327.553	430.553	0.760773	0.0388303
Q2FGW8	SAUSA300_1363	gpsA	Glycerol-3-phosphate dehydrogenase [NAD(P)+] OS=Staphylococcus aureus (strain USA300) GN=gpsA PE=3 SV=1	36	212.4	251.9	245.5	55.1	58.6	76.5	236.6	63.4	3.73186	0.000239859	182.3	172.63	175.04	193.87	175.57	188.38	176.657	185.94	0.950074	0.205775
Q2FEP6	SAUSA300_2197	rplP	50S ribosomal protein L16 OS=Staphylococcus aureus (strain USA300) GN=rplP PE=3 SV=1	16.2	40.7	247.7	290.6	40	54.8	60	193	51.6	3.74031	0.141674	576.7	637.11	725.49	687.75	656.62	871.65	646.433	738.673	0.875127	0.312066
A0A0H2XHS0	SAUSA300_1937	SAUSA300_1937	Phi77 ORF045-like protein OS=Staphylococcus aureus (strain USA300) GN=SAUSA300_1937 PE=4 SV=1	10.9	182.8	180.9	223.6	57.8	49.7	49.5	195.767	52.3333	3.74076	0.000539572	57.1	85.11	104.31	116.55	41.79	155.01	82.1733	104.45	0.786724	0.569082
Q2FHG9	SAUSA300_1162	infB	Translation initiation factor IF-2 OS=Staphylococcus aureus (strain USA300) GN=infB PE=3 SV=1	77.8	248.9	220.7	218	53.8	71.8	55.9	229.2	60.5	3.78843	0.000121322	533.88	498.82	516.1	609.07	614	723.89	516.267	648.987	0.795497	0.0268111
Q2FDQ4	SAUSA300_2540	fda	Fructose-bisphosphate aldolase class 1 OS=Staphylococcus aureus (strain USA300) GN=fda PE=3 SV=1	33	177.3	225.2	248	46.5	68.9	56.1	216.833	57.1667	3.793	0.00185581	599.45	664.06	590.62	506.53	564.48	514.81	618.043	528.607	1.16919	0.0382559
A0A0H2XGZ0	SAUSA300_0562	thiD	Phosphomethylpyrimidine kinase OS=Staphylococcus aureus (strain USA300) GN=thiD PE=4 SV=1	29.8	190.1	276.7	217.4	54.8	71.8	53.5	228.067	60.0333	3.799	0.00305131	101.59	106.27	107.62	137.8	111.24	142.35	105.16	130.463	0.80605	0.0624223
Q2FJB5	SAUSA300_0510	clpC	ATP-dependent Clp protease ATP-binding subunit ClpC OS=Staphylococcus aureus (strain USA300) GN=clpC PE=3 SV=1	91	163.1	239.7	260.6	42.8	70.9	58.8	221.133	57.5	3.8458	0.00598882	105.91	111.41	115.62	97.89	96.56	106	110.98	100.15	1.10814	0.0565306
Q2FHI0	SAUSA300_1151	pyrH	Uridylate kinase OS=Staphylococcus aureus (strain USA300) GN=pyrH PE=3 SV=1	26.1	210.6	228.7	249	42.2	74.2	60.2	229.433	58.8667	3.89751	0.000294785	35.28	41.79	43.62	57.82	45.79	57.9	40.23	53.8367	0.74726	0.0458063
Q2FEP2	SAUSA300_2201	rplB	50S ribosomal protein L2 OS=Staphylococcus aureus (strain USA300) GN=rplB PE=3 SV=1	30.1	118.8	259.7	173.7	46	52.3	43.3	184.067	47.2	3.89972	0.029081	970.2	1161.1	1054.39	1046.57	879.56	1206.13	1061.9	1044.09	1.01706	0.878428
A0A0H2XIY1	SAUSA300_2161	hysA	Hyaluronate lyase OS=Staphylococcus aureus (strain USA300) GN=hysA PE=4 SV=1	91.9	258.6	227.9	210.7	67.3	60.4	50.2	232.4	59.3	3.91906	0.000310766	16.81	15.71	17.56	10.96	9.94	8.5	16.6933	9.8	1.7034	0.00151748
A0A0H2XF85	SAUSA300_0742	uvrA	UvrABC system protein A OS=Staphylococcus aureus (strain USA300) GN=uvrA PE=3 SV=1	105.3	205.9	255	256.5	63.5	37.4	81.7	239.133	60.8667	3.92881	0.00105848	189.48	171.4	181.98	180.27	179.76	208.52	180.953	189.517	0.954815	0.474266
Q2FHX4	SAUSA300_1006	SAUSA300_1006	UPF0637 protein SAUSA300_1006 OS=Staphylococcus aureus (strain USA300) GN=SAUSA300_1006 PE=3 SV=1	24	226	211.1	264.1	46.1	77.8	52.8	233.733	58.9	3.96831	0.000698518	85.24	119.49	100.17	85.64	87.05	63.85	101.633	78.8467	1.289	0.140875
Q2FFH6	SAUSA300_1900	ppaC	Probable manganese-dependent inorganic pyrophosphatase OS=Staphylococcus aureus (strain USA300) GN=ppaC PE=3 SV=1	34	204.9	243.2	237.6	44.6	71.9	54.8	228.567	57.1	4.00292	0.000281476	350.11	369.01	329.28	305.57	312.79	301.35	349.467	306.57	1.13992	0.0229675
Q2FJ94	SAUSA300_0531	rpsG	30S ribosomal protein S7 OS=Staphylococcus aureus (strain USA300) GN=rpsG PE=3 SV=2	17.8	86.9	219.1	258.9	48.9	42.6	47.8	188.3	46.4333	4.05528	0.0526021	1182.34	1302.71	1278.22	1347.71	1070.72	1658.8	1254.42	1359.08	0.922997	0.579511
Q2FI12	SAUSA300_0968	purC	Phosphoribosylaminoimidazole-succinocarboxamide synthase OS=Staphylococcus aureus (strain USA300) GN=purC PE=3 SV=1	26.7	188.8	241.2	259.5	45.2	68.2	54.6	229.833	56	4.10417	0.00143942	111.09	110.77	117.06	96.32	102.33	95.5	112.973	98.05	1.1522	0.00735872
A0A0H2XHN0	SAUSA300_0974	purN	Phosphoribosylglycinamide formyltransferase OS=Staphylococcus aureus (strain USA300) GN=purN PE=3 SV=1	21.1	200.2	262.8	261.1	57.7	74.6	43.5	241.367	58.6	4.11889	0.00124203	1307.81	1452.34	1572.23	1533.04	1216.08	1692.14	1444.13	1480.42	0.975484	0.831097
A0A0H2XHB4	SAUSA300_0478	prs	Ribose-phosphate pyrophosphokinase OS=Staphylococcus aureus (strain USA300) GN=prs PE=3 SV=1	35.3	161.8	280.3	266	39.8	75.2	55	236.033	56.6667	4.16529	0.00979606	451.91	438.06	470.45	433.41	427.91	490.58	453.473	450.633	1.0063	0.904056
A0A0H2XKK6	SAUSA300_0234	SAUSA300_0234	Putative flavohemoprotein OS=Staphylococcus aureus (strain USA300) GN=SAUSA300_0234 PE=3 SV=1	42.9	183.2	246.3	246.9	48.2	58.2	55.8	225.467	54.0667	4.17016	0.00130586	135.31	185.28	150.51	140.57	173.72	148.23	157.033	154.173	1.01855	0.880564
A0A0H2XGP3	SAUSA300_2055	murA	UDP-N-acetylglucosamine 1-carboxyvinyltransferase OS=Staphylococcus aureus (strain USA300) GN=murA PE=3 SV=1	45	219.7	250.9	256.1	42.9	72.1	58.3	242.233	57.7667	4.19331	0.000200011	453.9	522.14	504.79	653.93	587.4	659.52	493.61	633.617	0.779036	0.0105905
Q2FF25	SAUSA300_2057	atpC	ATP synthase epsilon chain OS=Staphylococcus aureus (strain USA300) GN=atpC PE=3 SV=1	14.8	178.4	256.5	262.1	41.6	64.3	60.1	232.333	55.3333	4.1988	0.00316215	1316.57	1468.03	1658.8	1294.79	852.32	1557.66	1481.13	1234.92	1.19937	0.341678
A0A0H2XEX6	SAUSA300_1159	nusA	Transcription termination/antitermination protein NusA OS=Staphylococcus aureus (strain USA300) GN=nusA PE=3 SV=1	43.7	205.8	249.9	254.5	42.6	68.3	57.7	236.733	56.2	4.21234	0.00046808	254.45	262.87	306.68	339.29	370.11	434.79	274.667	381.397	0.72016	0.030286
Q2FJE2	SAUSA300_0477	glmU	Bifunctional protein GlmU OS=Staphylococcus aureus (strain USA300) GN=glmU PE=3 SV=1	48.5	190.6	258.4	225.3	36	71	52.4	224.767	53.1333	4.23024	0.00146424	276.97	258.67	296.62	273.04	297.59	330.6	277.42	300.41	0.923471	0.313428
Q2FH15	SAUSA300_1316	msrB	Peptide methionine sulfoxide reductase MsrB OS=Staphylococcus aureus (strain USA300) GN=msrB PE=3 SV=1	16.3	176.3	208.6	238.7	43.8	54.1	48.9	207.867	48.9333	4.24796	0.00095958	123.89	115.62	144.91	126.98	121.31	134.32	128.14	127.537	1.00473	0.952393
Q2FEI9	SAUSA300_2254	SAUSA300_2254	Putative 2-hydroxyacid dehydrogenase SAUSA300_2254 OS=Staphylococcus aureus (strain USA300) GN=SAUSA300_2254 PE=3 SV=1	34.7	153.2	208.9	276.9	40.9	55.3	53.6	213	49.9333	4.26569	0.0106365	278.36	280.32	297.59	322.68	290.95	324.73	285.423	312.787	0.912518	0.0942571
Q2FFX3	SAUSA300_1712	ribH	6,7-dimethyl-8-ribityllumazine synthase OS=Staphylococcus aureus (strain USA300) GN=ribH PE=3 SV=1	16.4	213	176.5	220.8	34.9	54.6	53.3	203.433	47.6	4.27381	0.000492653	26.28	23.05	23.98	76.68	236.19	76.52	24.4367	129.797	0.188269	0.118767
A0A0H2XHD5	SAUSA300_0993	pdhA	Pyruvate dehydrogenase E1 component, alpha subunit OS=Staphylococcus aureus (strain USA300) GN=pdhA PE=4 SV=1	41.4	191.8	230.8	234.6	41.5	60.1	51.8	219.067	51.1333	4.28422	0.000334736	700.71	847.52	892.55	906.65	903.58	1095.29	813.593	968.507	0.840049	0.145557
A0A0H2XFH8	SAUSA300_0994	pdhB	Pyruvate dehydrogenase E1 component, beta subunit OS=Staphylococcus aureus (strain USA300) GN=pdhB PE=4 SV=1	35.2	174.8	234.6	247.1	39.8	60.7	51.4	218.833	50.6333	4.32192	0.00189508	579.52	652.42	710.65	710.65	715.9	919.99	647.53	782.18	0.827853	0.162144
Q2FIX0	SAUSA300_0655	SAUSA300_0655	Probable transcriptional regulatory protein SAUSA300_0655 OS=Staphylococcus aureus (strain USA300) GN=SAUSA300_0655 PE=3 SV=1	26.3	212.4	241	241.9	45.3	64.5	50	231.767	53.2667	4.35106	9.31647e-05	269.09	288.68	282.65	358.04	233.61	414.51	280.14	335.387	0.835275	0.362101
Q2FJ93	SAUSA300_0532	fusA	Elongation factor G OS=Staphylococcus aureus (strain USA300) GN=fusA PE=3 SV=3	76.6	206.3	242	246.3	42.8	63	53.6	231.533	53.1333	4.35759	0.000215844	834.71	792.37	852.32	664.06	770.57	728.49	826.467	721.04	1.14621	0.0418988
A0A0H2XEL8	SAUSA300_1536	SAUSA300_1536	Uncharacterized protein OS=Staphylococcus aureus (strain USA300) GN=SAUSA300_1536 PE=4 SV=1	50.9	208.5	244.2	281.6	54.8	50.2	60.7	244.767	55.2333	4.4315	0.000884946	79.79	100.03	100.98	136.4	108.28	141.74	93.6	128.807	0.72667	0.0476525
A0A0H2XF86	SAUSA300_2224	moeA	Molybdopterin biosynthesis protein A OS=Staphylococcus aureus (strain USA300) GN=moeA PE=4 SV=1	45	186.2	254.4	246.5	51.8	45	58.1	229.033	51.6333	4.43577	0.00125535	45.65	49.36	58.62	50.49	49.36	58.07	51.21	52.64	0.972834	0.777371
Q2FH96	SAUSA300_1235	guaC	GMP reductase OS=Staphylococcus aureus (strain USA300) GN=guaC PE=3 SV=1	36.1	211.3	269.8	253.7	51.2	61.3	52.7	244.933	55.0667	4.44794	0.000430745	19.72	21.98	26.38	25.79	23.77	26.28	22.6933	25.28	0.897679	0.285671
Q2FF21	SAUSA300_2061	atpH	ATP synthase subunit delta OS=Staphylococcus aureus (strain USA300) GN=atpH PE=3 SV=1	20.5	174.6	228.9	241.7	44.6	55.6	44.5	215.067	48.2333	4.45888	0.00133383	656.62	609.07	687.75	691.7	468.14	656.62	651.147	605.487	1.07541	0.566022
A0A0H2XHU3	SAUSA300_0002	dnaN	DNA polymerase III subunit beta OS=Staphylococcus aureus (strain USA300) GN=dnaN PE=4 SV=1	41.9	207.3	244.1	237.9	42.6	61.9	50	229.767	51.5	4.46149	0.000148924	325.94	329.28	312.79	308.61	333.12	305.57	322.67	315.767	1.02186	0.53064
A0A0H2XFW9	SAUSA300_1178	recA	Protein RecA OS=Staphylococcus aureus (strain USA300) GN=recA PE=3 SV=1	34.9	200.5	223	230.8	42.1	67.5	36.3	218.1	48.6333	4.48458	0.000212346	779.94	879.56	1003.07	1146.53	1127.59	1372.36	887.523	1215.49	0.730175	0.0321483
Q2FIT4	SAUSA300_0691	saeR	Response regulator SaeR OS=Staphylococcus aureus (strain USA300) GN=saeR PE=3 SV=1	26.8	202.2	253.7	280.6	57.6	56.5	49.4	245.5	54.5	4.50459	0.00117594	337	305.57	404.48	299.14	270.46	230.7	349.017	266.767	1.30832	0.0801692
Q2FK29	SAUSA300_0235	ldh1	L-lactate dehydrogenase 1 OS=Staphylococcus aureus (strain USA300) GN=ldh1 PE=3 SV=2	34.6	168.5	217.7	268	34.9	58.2	50.2	218.067	47.7667	4.56525	0.0044846	2062.81	1913.42	2145.12	2193.73	2273.81	2828.36	2040.45	2431.97	0.839012	0.136758
A0A0H2XGZ4	SAUSA300_0089	SAUSA300_0089	tRNA-dihydrouridine synthase OS=Staphylococcus aureus (strain USA300) GN=SAUSA300_0089 PE=3 SV=1	35.5	171.6	205.9	273.7	29.5	67.1	45.7	217.067	47.4333	4.57625	0.00602383	119.49	114.34	114.99	117.06	106.51	135.31	116.273	119.627	0.971968	0.715432
Q2FG18	SAUSA300_1666	rpsD	30S ribosomal protein S4 OS=Staphylococcus aureus (strain USA300) GN=rpsD PE=3 SV=1	23	174.9	279.5	261.3	47.4	54.7	54.2	238.567	52.1	4.57901	0.00449523	444.78	464.24	393.17	533.88	422.3	479.54	434.063	478.573	0.906994	0.312714
A0A0H2XFJ6	SAUSA300_2159	SAUSA300_2159	Aldo/keto reductase family protein OS=Staphylococcus aureus (strain USA300) GN=SAUSA300_2159 PE=4 SV=1	32.2	207.1	279	252.8	45	63.9	52.1	246.3	53.6667	4.58944	0.000892688	136.64	134.32	123.89	73.35	72.71	70.94	131.617	72.3333	1.81959	0.000119089
A0A0H2XGV6	SAUSA300_0732	SAUSA300_0732	Uncharacterized protein OS=Staphylococcus aureus (strain USA300) GN=SAUSA300_0732 PE=4 SV=1	23.9	237.3	191	258.1	37.8	46.9	63.5	228.8	49.4	4.63158	0.00107055	100.74	139.68	129.33	100.98	110.56	91.53	123.25	101.023	1.22002	0.159378
A0A0H2XEX9	SAUSA300_0967	purK	N5-carboxyaminoimidazole ribonucleotide synthase OS=Staphylococcus aureus (strain USA300) GN=purK PE=3 SV=1	42.5	203.6	255.1	261	47.7	56.6	48.8	239.9	51.0333	4.70085	0.000512633	117.81	136.83	166.89	156.9	126.77	198.69	140.51	160.787	0.873891	0.467405
Q2FH47	SAUSA300_1284	cvfB	Conserved virulence factor B OS=Staphylococcus aureus (strain USA300) GN=cvfB PE=3 SV=1	34.2	189.7	270.6	243.2	42.8	61.2	44.4	234.5	49.4667	4.74057	0.00164026	488.38	501.54	536.33	618.57	560.02	675.27	508.75	617.953	0.823282	0.0393421
Q2FEB2	SAUSA300_2331	sarZ	HTH-type transcriptional regulator SarZ OS=Staphylococcus aureus (strain USA300) GN=sarZ PE=3 SV=1	17.4	222.5	257.9	263.1	54.2	56.2	46.1	247.833	52.1667	4.7508	0.000117869	837.53	789.26	761.11	387.18	545.75	312.79	795.967	415.24	1.91688	0.00620803
A0A0H2XFL9	SAUSA300_1009	typA	GTP-binding protein OS=Staphylococcus aureus (strain USA300) GN=typA PE=4 SV=1	69.2	203.4	261.1	244.9	45.8	58.2	45.2	236.467	49.7333	4.75469	0.000456314	243.18	239.57	218.03	299.94	256.81	244.56	233.593	267.103	0.874543	0.144967
Q2FG49	SAUSA300_1634	coaE	Dephospho-CoA kinase OS=Staphylococcus aureus (strain USA300) GN=coaE PE=3 SV=1	23.6	239.7	268.9	235.3	44.7	43	68.4	247.967	52.0333	4.76553	0.000125614	108.7	95.09	105.91	95.38	110	101.09	103.233	102.157	1.01054	0.865055
A0A0H2XFK3	SAUSA300_1966	SAUSA300_1966	Phi77 ORF014-like protein, phage anti-repressor protein OS=Staphylococcus aureus (strain USA300) GN=SAUSA300_1966 PE=4 SV=1	28.7	180.7	280.5	287	51.2	40.4	60.3	249.4	50.6333	4.92561	0.00468533	63.19	85.53	130.61	147.48	83.95	250.65	93.11	160.693	0.579427	0.267153
Q2FG20	SAUSA300_1664	ezrA	Septation ring formation regulator EzrA OS=Staphylococcus aureus (strain USA300) GN=ezrA PE=3 SV=1	66.2	231.9	243.5	254.8	41	58.3	46.7	243.4	48.6667	5.00137	1.99734e-05	420.29	420.29	418.34	436.35	408.19	367.82	419.64	404.12	1.0384	0.478976
A0A0H2XHJ5	SAUSA300_0820	sufS	Cysteine desulfurase OS=Staphylococcus aureus (strain USA300) GN=sufS PE=3 SV=1	46.2	237	239.3	274	30.1	61.8	57.9	250.1	49.9333	5.00868	0.000211795	390.48	395.51	433.41	518.26	412.39	661.63	406.467	530.76	0.76582	0.165997
Q2FER5	SAUSA300_2178	rpoA	DNA-directed RNA polymerase subunit alpha OS=Staphylococcus aureus (strain USA300) GN=rpoA PE=3 SV=1	35	205.2	270.5	230.2	37.3	53.8	49	235.3	46.7	5.03854	0.000657744	530.47	555.19	637.11	497.54	469.63	589.72	574.257	518.963	1.10655	0.318144
A0A0H2XIZ7	SAUSA300_2272	SAUSA300_2272	Uncharacterized protein OS=Staphylococcus aureus (strain USA300) GN=SAUSA300_2272 PE=1 SV=1	20.1	185.9	238	277.3	31.4	67.7	40	233.733	46.3667	5.04098	0.00282411	197.96	187.13	214.27	245.62	169.04	218.6	199.787	211.087	0.946467	0.659312
Q2FHG7	SAUSA300_1164	truB	tRNA pseudouridine synthase B OS=Staphylococcus aureus (strain USA300) GN=truB PE=3 SV=1	34.6	242	242	230.1	39.2	52.7	45.8	238.033	45.9	5.18591	4.18719e-06	78.6	96.66	76.59	78.54	92.93	83.95	83.95	85.14	0.986023	0.883731
Q2FG97	SAUSA300_1586	aspS	Aspartate--tRNA ligase OS=Staphylococcus aureus (strain USA300) GN=aspS PE=3 SV=1	66.6	236.7	244.9	253.6	41.3	57.6	42.7	245.067	47.2	5.19209	1.00978e-05	64.95	61.91	56.45	63.13	51.69	64.72	61.1033	59.8467	1.021	0.806347
A0A0H2XHS2	SAUSA300_1640	icd	Isocitrate dehydrogenase [NADP] OS=Staphylococcus aureus (strain USA300) GN=icd PE=4 SV=1	46.4	258.2	246.1	228.7	42.6	52.6	45.8	244.333	47	5.19858	2.62329e-05	299.94	263.46	273.04	289.91	265.76	318.19	278.813	291.287	0.957178	0.540764
Q2FH25	SAUSA300_1306	odhA	2-oxoglutarate dehydrogenase E1 component OS=Staphylococcus aureus (strain USA300) GN=odhA PE=3 SV=1	105.3	209	246.2	263.7	38.2	48.4	49.5	239.633	45.3667	5.28215	0.000299514	679.73	659.52	700.71	669.36	691.7	707.5	679.987	689.52	0.986174	0.588769
A0A0H2XFR7	SAUSA300_0877	clpB	Chaperone protein ClpB OS=Staphylococcus aureus (strain USA300) GN=clpB PE=3 SV=1	98.2	173.3	279.7	277.2	36.8	53.9	45.7	243.4	45.4667	5.35337	0.00502198	209.94	209.94	239.57	211.54	221.32	255.28	219.817	229.38	0.958308	0.593897
Q2FF43	SAUSA300_2039	ddl	D-alanine--D-alanine ligase OS=Staphylococcus aureus (strain USA300) GN=ddl PE=3 SV=1	40.2	209.7	270.2	251.4	35.7	55.4	42.8	243.767	44.6333	5.46154	0.000447949	115.11	133.53	125.31	151.55	131.85	154.78	124.65	146.06	0.853416	0.0745421
Q2FKN8	SAUSA300_0020	walR	Transcriptional regulatory protein WalR OS=Staphylococcus aureus (strain USA300) GN=walR PE=3 SV=1	27.2	142.8	256.8	339.2	59.5	35.1	36.9	246.267	43.8333	5.61825	0.0244083	211.33	226.73	251.15	342.65	307.5	365.2	229.737	338.45	0.678791	0.00597117
Q2FHN5	SAUSA300_1096	carB	Carbamoyl-phosphate synthase large chain OS=Staphylococcus aureus (strain USA300) GN=carB PE=3 SV=1	117.1	222.9	271.1	245.8	38.8	50.6	41.7	246.6	43.7	5.64302	0.000145857	108.28	123.89	135.65	80.09	77.47	84.8	122.607	80.7867	1.51766	0.00701896
Q2FID4	SAUSA300_0844	SAUSA300_0844	NADH dehydrogenase-like protein SAUSA300_0844 OS=Staphylococcus aureus (strain USA300) GN=SAUSA300_0844 PE=3 SV=1	44.1	219.2	256.9	264.4	39	53	38.6	246.833	43.5333	5.66998	0.000161219	455.15	458.42	445.56	447.08	429.65	465.71	453.043	447.48	1.01243	0.642663
A0A0H2XKH9	SAUSA300_1467	lpdA	Dihydrolipoyl dehydrogenase OS=Staphylococcus aureus (strain USA300) GN=lpdA PE=3 SV=1	51.1	226.1	256.3	284.9	42.1	55.8	34.8	255.767	44.2333	5.78222	0.000303719	125.31	128.59	145.49	135.31	126.25	156.39	133.13	139.317	0.955593	0.600649
A0A0H2XHM6	SAUSA300_0293	SAUSA300_0293	Uncharacterized protein OS=Staphylococcus aureus (strain USA300) GN=SAUSA300_0293 PE=4 SV=1	20	188.2	258.6	291.7	44.1	35.4	45.3	246.167	41.6	5.91747	0.0026278	7.87	7.49	10.5	7.09	8.37	5.75	8.62	7.07	1.21924	0.269932
A0A0H2XFS4	SAUSA300_0976	purD	Phosphoribosylamine--glycine ligase OS=Staphylococcus aureus (strain USA300) GN=purD PE=3 SV=1	45.8	198.3	284	280.1	35.7	51.2	41.8	254.133	42.9	5.92385	0.00172198	2005.89	2145.12	2062.81	1913.42	1587.78	1860.47	2071.27	1787.22	1.15893	0.0591937
A0A0H2XIG7	SAUSA300_1181	SAUSA300_1181	Uncharacterized protein OS=Staphylococcus aureus (strain USA300) GN=SAUSA300_1181 PE=4 SV=1	29.9	179.8	223.9	284.5	31.6	46.7	37.6	229.4	38.6333	5.93788	0.00339914	43.59	49.62	50.09	69.75	51.63	63.19	47.7667	61.5233	0.776399	0.073119
Q2FHJ7	SAUSA300_1134	rplS	50S ribosomal protein L19 OS=Staphylococcus aureus (strain USA300) GN=rplS PE=3 SV=1	13.4	164.1	290.6	300.2	27.3	54.7	42.8	251.633	41.6	6.04888	0.00922011	269.81	227.85	219.88	243.18	227.85	215.42	239.18	228.817	1.04529	0.584422
A0A0H2XHR6	SAUSA300_2542	SAUSA300_2542	Putative AMP-binding enzyme OS=Staphylococcus aureus (strain USA300) GN=SAUSA300_2542 PE=4 SV=1	59.7	194.2	282.3	269.4	32.5	46.1	44.2	248.633	40.9333	6.0741	0.001715	208.52	236.19	235.19	238.76	228.5	247.45	226.633	238.237	0.951295	0.334667
Q2FEI5	SAUSA300_2258	SAUSA300_2258	Putative formate dehydrogenase SAUSA300_2258 OS=Staphylococcus aureus (strain USA300) GN=SAUSA300_2258 PE=3 SV=1	111.2	205.8	252.5	285.2	41.2	45	31.6	247.833	39.2667	6.31154	0.000873252	1282.31	1307.81	1372.36	1302.71	1438.38	1307.81	1320.83	1349.63	0.978656	0.608161
A0A0H2XFA9	SAUSA300_2104	glmS	Glutamine--fructose-6-phosphate aminotransferase [isomerizing] OS=Staphylococcus aureus (strain USA300) GN=glmS PE=3 SV=1	65.8	228.5	283.2	258.3	38.1	38.9	42.1	256.667	39.7	6.46516	0.000165328	155.01	146.74	170.67	140.42	141.74	152.27	157.473	144.81	1.08745	0.186665
Q2FHL2	SAUSA300_1119	SAUSA300_1119	Uncharacterized protein SAUSA300_1119 OS=Staphylococcus aureus (strain USA300) GN=SAUSA300_1119 PE=4 SV=1	60.5	205.1	266.8	271	33.5	46.6	33.5	247.633	37.8667	6.53961	0.000645787	382.41	380.23	364.19	455.15	433.41	486.75	375.61	458.437	0.819328	0.0074127
Q2FFJ1	SAUSA300_1885	ligA	DNA ligase OS=Staphylococcus aureus (strain USA300) GN=ligA PE=3 SV=1	75	250.3	220.1	310.7	31.4	51.7	35.8	260.367	39.6333	6.56939	0.00127822	67.39	61.76	61.32	72.78	59.37	77.1	63.49	69.75	0.910251	0.33258
A0A0H2XHF1	SAUSA300_0764	rnr	Ribonuclease R OS=Staphylococcus aureus (strain USA300) GN=rnr PE=3 SV=1	90.4	254.5	278.3	249.4	34.5	45.4	37.9	260.733	39.2667	6.64007	1.98178e-05	241.26	226.14	230.7	263.46	262.87	278.36	232.7	268.23	0.867539	0.00628093
Q2FHN8	SAUSA300_1093	pyrB	Aspartate carbamoyltransferase OS=Staphylococcus aureus (strain USA300) GN=pyrB PE=3 SV=1	33.2	218.1	302.4	264.2	34.9	39.8	40.6	261.567	38.4333	6.80572	0.000798106	54.43	49.02	63.29	36.65	35.73	34.41	55.58	35.5967	1.56138	0.00899182
A0A0H2XHQ1	SAUSA300_1079	ftsA	Cell division protein FtsA OS=Staphylococcus aureus (strain USA300) GN=ftsA PE=3 SV=1	52.9	225.4	284.2	254.7	31.6	45.8	32.3	254.767	36.5667	6.96718	0.000242882	459.69	492.03	484.13	524.05	536.33	512.94	478.617	524.44	0.912624	0.0180322
A0A0H2XKA5	SAUSA300_1521	rpoD	RNA polymerase sigma factor SigA OS=Staphylococcus aureus (strain USA300) GN=rpoD PE=3 SV=1	42.1	205	273.1	283	29.6	42.5	30.9	253.7	34.3333	7.38932	0.000909955	570.28	564.48	528.76	576.7	550.13	584.76	554.507	570.53	0.971915	0.39095
Q2FGA8	SAUSA300_1575	alaS	Alanine--tRNA ligase OS=Staphylococcus aureus (strain USA300) GN=alaS PE=3 SV=1	98.5	243.9	268.9	235	30	35.3	34.7	249.267	33.3333	7.478	3.04161e-05	68.18	64.95	59.49	72.16	61.57	72.78	64.2067	68.8367	0.932739	0.355383
Q2FFI3	SAUSA300_1893	nadE	NH(3)-dependent NAD(+) synthetase OS=Staphylococcus aureus (strain USA300) GN=nadE PE=3 SV=1	30.7	225.5	275.6	293	34.7	42.4	28.7	264.7	35.2667	7.50567	0.00037111	65.97	61.48	59.62	65.46	55.3	59.26	62.3567	60.0067	1.03916	0.539419
A0A0H2XDX1	SAUSA300_2283	rpiA	Ribose-5-phosphate isomerase A OS=Staphylococcus aureus (strain USA300) GN=rpiA PE=3 SV=1	25.5	257	258.1	253.4	20.4	37.8	40.4	256.167	32.8667	7.79412	4.11975e-06	55.84	67.94	64.95	71.6	62.62	71.11	62.91	68.4433	0.919155	0.300985
A0A0H2XGA1	SAUSA300_2251	SAUSA300_2251	Dehydrogenase family protein OS=Staphylococcus aureus (strain USA300) GN=SAUSA300_2251 PE=4 SV=1	40.7	276.6	290.8	230.8	27.2	39	35.5	266.067	33.9	7.84857	0.00022899	80.88	94.76	77.1	87.19	114.99	90.79	84.2467	97.6567	0.862682	0.260794
A0A0H2XH90	SAUSA300_2483	SAUSA300_2483	3-hydroxy-3-methylglutaryl coenzyme A reductase OS=Staphylococcus aureus (strain USA300) GN=SAUSA300_2483 PE=3 SV=1	46.2	219.2	308.3	272.5	22.6	37.3	40.2	266.667	33.3667	7.99201	0.000912115	72.9	78.33	78.22	93.09	71.43	98.57	76.4833	87.6967	0.872135	0.256474
Q2FJ98	SAUSA300_0527	rpoB	DNA-directed RNA polymerase subunit beta OS=Staphylococcus aureus (strain USA300) GN=rpoB PE=3 SV=2	133.1	234.6	292.5	248.6	26.1	38.3	31.4	258.567	31.9333	8.09708	0.000218999	1070.72	1200.51	1228.64	1216.08	1248.21	1514.85	1166.62	1326.38	0.879554	0.207811
Q2FF00	SAUSA300_2082	rpoE	Probable DNA-directed RNA polymerase subunit delta OS=Staphylococcus aureus (strain USA300) GN=rpoE PE=3 SV=1	20.9	235.4	276.9	292	26.3	40.2	29.2	268.1	31.9	8.40439	0.00017213	197.62	182.3	189.48	288.68	244.56	232.45	189.8	255.23	0.743643	0.0207077
Q2FHV6	SAUSA300_1024	coaD	Phosphopantetheine adenylyltransferase OS=Staphylococcus aureus (strain USA300) GN=coaD PE=3 SV=1	18.4	222.7	255.3	237.3	32.3	22.2	29.9	238.433	28.1333	8.47512	2.91282e-05	32.01	33.76	29.94	30.4	34.84	31.09	31.9033	32.11	0.993564	0.912523
Q2FF01	SAUSA300_2081	pyrG	CTP synthase OS=Staphylococcus aureus (strain USA300) GN=pyrG PE=3 SV=1	60	246.1	285.3	262.1	25.2	37.1	30.5	264.5	30.9333	8.55065	3.95895e-05	127.26	145.49	126.77	191.16	139.68	166.65	133.173	165.83	0.803071	0.112298
Q2FGF8	SAUSA300_1525	glyQS	Glycine--tRNA ligase OS=Staphylococcus aureus (strain USA300) GN=glyQS PE=3 SV=1	53.6	232.9	296	260.4	25.6	34	32.6	263.1	30.7333	8.56074	0.000228736	319.18	303.9	316.12	370.11	363.02	353.23	313.067	362.12	0.864538	0.00191797
Q2FJC3	SAUSA300_0496	lysS	Lysine--tRNA ligase OS=Staphylococcus aureus (strain USA300) GN=lysS PE=3 SV=1	56.7	276	245.2	212	26.1	26.4	32.4	244.4	28.3	8.63604	0.000313188	247.45	231.83	237.64	262.87	226.73	236.19	238.973	241.93	0.987779	0.813589
Q2FG09	SAUSA300_1675	tyrS	Tyrosine--tRNA ligase OS=Staphylococcus aureus (strain USA300) GN=tyrS PE=3 SV=1	47.6	253	272.8	290.9	26.8	28.1	28.3	272.233	27.7333	9.81611	2.38575e-05	14.65	11.23	11.57	14.97	9.92	14.81	12.4833	13.2333	0.943325	0.724408
Q2FG69	SAUSA300_1614	hemL1	Glutamate-1-semialdehyde 2,1-aminomutase 1 OS=Staphylococcus aureus (strain USA300) GN=hemL1 PE=3 SV=1	46.4	204.5	235.6	333.5	27.6	29.5	21.1	257.867	26.0667	9.89258	0.0040007	81.82	73.26	87.3	81.12	66.63	79.14	80.7933	75.63	1.06827	0.445293
A0A0H2XI23	SAUSA300_1318	SAUSA300_1318	DegV family protein OS=Staphylococcus aureus (strain USA300) GN=SAUSA300_1318 PE=4 SV=1	30.6	230.5	271.7	258.2	18.2	32.9	25.5	253.467	25.5333	9.92689	5.93024e-05	102.47	102.47	92.76	116.03	100.03	114.57	99.2333	110.21	0.900402	0.143653
A0A0H2XJG3	SAUSA300_0995	SAUSA300_0995	Dihydrolipoamide acetyltransferase component of pyruvate dehydrogenase complex OS=Staphylococcus aureus (strain USA300) GN=SAUSA300_0995 PE=3 SV=1	46.4	209.9	295.9	283.5	14.6	39.7	20	263.1	24.7667	10.6231	0.00103113	1054.39	985.4	906.65	805.08	931.36	900.19	982.147	878.877	1.1175	0.144955
Q2FFZ8	SAUSA300_1686	murC	UDP-N-acetylmuramate--L-alanine ligase OS=Staphylococcus aureus (strain USA300) GN=murC PE=3 SV=1	49.2	261.2	301.5	263.1	27.2	24.3	22.7	275.267	24.7333	11.1294	4.53117e-05	221.7	214.27	211.54	221.32	206.01	224.31	215.837	217.213	0.993662	0.840929
A0A0H2XFT6	SAUSA300_2078	murA	UDP-N-acetylglucosamine 1-carboxyvinyltransferase OS=Staphylococcus aureus (strain USA300) GN=murA PE=3 SV=1	45	246	285.3	296.5	21	22.7	28.5	275.933	24.0667	11.4654	8.34866e-05	169.04	179.06	190.63	210.83	169.81	221.32	179.577	200.653	0.89496	0.280597
Q2FI09	SAUSA300_0971	purL	Phosphoribosylformylglycinamidine synthase subunit PurL OS=Staphylococcus aureus (strain USA300) GN=purL PE=3 SV=1	79.5	251.3	294.7	275.7	20.3	28.5	20.3	273.9	23.0333	11.8915	4.06508e-05	561.71	533.88	564.48	526.04	436.35	532.16	553.357	498.183	1.11075	0.164528
A0A0H2XEE1	SAUSA300_0544	SAUSA300_0544	Hydrolase, haloacid dehalogenase-like family OS=Staphylococcus aureus (strain USA300) GN=SAUSA300_0544 PE=4 SV=1	31.8	252.6	255.4	322.9	18.8	27.5	22.8	276.967	23.0333	12.0246	0.000390346	25.63	30.14	27.97	29.64	35.83	29.82	27.9133	31.7633	0.878791	0.186138
Q2FEM9	SAUSA300_2214	femX	Lipid II:glycine glycyltransferase OS=Staphylococcus aureus (strain USA300) GN=femX PE=3 SV=1	48.5	243	308.1	281.6	19.2	26.4	21.7	277.567	22.4333	12.373	0.00017858	84.3	87.72	92.41	101.59	100.89	107.11	88.1433	103.197	0.85413	0.00798007
A0A0H2XJ21	SAUSA300_0250	tarJ	Ribulose-5-phosphate reductase OS=Staphylococcus aureus (strain USA300) GN=tarJ PE=3 SV=1	38.4	253.4	296.6	288.8	16	23.9	21.2	279.6	20.3667	13.7283	4.32501e-05	112.59	105.91	91.76	89.04	99.44	91.16	103.42	93.2133	1.1095	0.213814
A0A0H2XI78	SAUSA300_1961	SAUSA300_1961	PhiPVL ORF41-like protein OS=Staphylococcus aureus (strain USA300) GN=SAUSA300_1961 PE=4 SV=1	75.6	263.7	283.4	293.5	22.2	19.9	17.3	280.2	19.8	14.1515	7.99313e-06	24.42	30.84	47.82	54.37	35.09	80.09	34.36	56.5167	0.607962	0.208375
Q2FHH5	SAUSA300_1156	proS	Proline--tRNA ligase OS=Staphylococcus aureus (strain USA300) GN=proS PE=3 SV=1	63.8	233.8	294.1	318	16.7	20	17.4	281.967	18.0333	15.6359	0.000460531	80.5	68.64	74.05	73.77	66.47	76.78	74.3967	72.34	1.02843	0.677669
A0A0H2XES4	SAUSA300_0716	SAUSA300_0716	Ribonucleoside-diphosphate reductase OS=Staphylococcus aureus (strain USA300) GN=SAUSA300_0716 PE=3 SV=1	80.1	284.5	303.4	255	15.3	19.5	15	280.967	16.6	16.9257	4.84233e-05	879.56	953.78	779.94	970.2	928.14	892.55	871.093	930.297	0.936361	0.343381
Q2FHQ4	SAUSA300_1077	murD	UDP-N-acetylmuramoylalanine--D-glutamate ligase OS=Staphylococcus aureus (strain USA300) GN=murD PE=3 SV=1	49.8	258	317	287.8	11.1	12.1	14.1	287.6	12.4333	23.1314	8.63232e-05	73.39	68.69	77.36	65.75	62.9	74.6	73.1467	67.75	1.07966	0.279958
A0A0H2XJW3	SAUSA300_1994	scrB	Invertase OS=Staphylococcus aureus (strain USA300) GN=scrB PE=3 SV=1	57.9	266.3	307.2	302.2	6.4	8.2	9.7	291.9	8.1	36.037	2.53918e-05	90.6	95.38	103.41	105.91	107.87	111.54	96.4633	108.44	0.889555	0.0427473
A0A0H2XFM8	SAUSA300_1312	SAUSA300_1312	Acetyltransferase, GNAT family OS=Staphylococcus aureus (strain USA300) GN=SAUSA300_1312 PE=4 SV=1	19.8	202.3	165	254.2				207.167				26.22	28.47	24.34	30.89	33.09	38.71	26.3433	34.23	0.769598	0.0393877

## Sheet: 37 V 40
					PROTEOMIC DATA										RNASEQ DATA
Accession	USA300 number	Gene	Description	MW [kDa]	37 °C REPLICATE A	37 °C REPLICATE B	37 °C REPLICATE C	40 °C REPLICATE A	40 °C REPLICATEB	40 °C REPLICATE C	Average 37 °C	Average 40 °C	Ratio 37/40	P VALUE 37/40	37 °C REPLICATE A	37 °C REPLICATE B	37 °C REPLICATE C	40 °C REPLICATE A	40 °C REPLICATEB	40 °C REPLICATE C	Average 37 °C	Average 40 °C	Ratio 37/40	P VALUE 37/40
A0A0H2XFM7	SAUSA300_0407	SAUSA300_0407	Exotoxin OS=Staphylococcus aureus (strain USA300) GN=SAUSA300_0407 PE=4 SV=1	25.4	60.7	92.2	62.4	239.6	173.3	209.7	71.7667	207.533	0.345808	0.00334433	1.82	1.02	1.57	1.11	1.39	2.05	1.47	1.51667	0.969231	0.904525
A0A0H2XFZ1	SAUSA300_1061	SAUSA300_1061	Putative exotoxin 3 OS=Staphylococcus aureus (strain USA300) GN=SAUSA300_1061 PE=4 SV=1	27.8	76.3	60.6	52.4	197.2	138.1	127.4	63.1	154.233	0.40912	0.01619	4.49	2.74	4.54	7.42	4.6	4.95	3.92333	5.65667	0.693577	0.179494
A0A0H2XII5	SAUSA300_2576	SAUSA300_2576	Phosphotransferase system, fructose-specific IIABC component OS=Staphylococcus aureus (strain USA300) GN=SAUSA300_2576 PE=4 SV=1	69.7	90.3	108.6	84.3	214.1	175.9	226.7	94.4	205.567	0.459218	0.00278397	25.65	21	32.38	24.99	28.03	23.16	26.3433	25.3933	1.03741	0.804678
A0A0H2XGI8	SAUSA300_0231	SAUSA300_0231	ABC transporter, substrate-binding protein OS=Staphylococcus aureus (strain USA300) GN=SAUSA300_0231 PE=4 SV=1	55.4	89.1	91.9	98.9	213.2	170.9	174.2	93.3	186.1	0.501343	0.00261117	28.44	24.37	27.19	39.55	33.59	32.74	26.6667	35.2933	0.755572	0.0246616
A0A0H2XI26	SAUSA300_0717	SAUSA300_0717	Ribonucleoside-diphosphate reductase, beta subunit OS=Staphylococcus aureus (strain USA300) GN=SAUSA300_0717 PE=4 SV=1	37.5	61.5	93.5	73.1	32.1	42.5	39.3	76.0333	37.9667	2.00263	0.0180512	750.43	637.11	632.93	637.11	642.96	687.75	673.49	655.94	1.02676	0.695347
Q2FF22	SAUSA300_2060	atpA	ATP synthase subunit alpha OS=Staphylococcus aureus (strain USA300) GN=atpA PE=3 SV=1	54.6	48.3	69.5	61.5	24.8	33.3	31.4	59.7667	29.8333	2.00335	0.0110729	632.93	475.89	679.73	498.82	461.36	389.41	596.183	449.863	1.32525	0.103045
A0A0H2XDE4	SAUSA300_0672	SAUSA300_0672	Transcriptional regulator, MarR family OS=Staphylococcus aureus (strain USA300) GN=SAUSA300_0672 PE=4 SV=1	17.1	54.8	62.3	57	22.8	31.5	32.5	58.0333	28.9333	2.00576	0.0015632	2519.16	2519.16	2273.81	2193.73	2767.49	1860.47	2437.38	2273.9	1.07189	0.587087
A0A0H2XI01	SAUSA300_2579	SAUSA300_2579	N-acetylmuramoyl-L-alanine amidase domain protein OS=Staphylococcus aureus (strain USA300) GN=SAUSA300_2579 PE=4 SV=1	69.2	120.7	126.4	120.9	54.9	63.5	65	122.667	61.1333	2.00654	7.32874e-05	200.78	171.4	192.23	201.05	175.57	215.23	188.137	197.283	0.953637	0.562852
A0A0H2XIA8	SAUSA300_1094	pyrC	Dihydroorotase OS=Staphylococcus aureus (strain USA300) GN=pyrC PE=3 SV=1	46.3	65.9	89.9	78.7	31.5	42.1	41.6	78.1667	38.4	2.03559	0.00681913	59.49	54.43	66.12	42.6	42.6	35.45	60.0133	40.2167	1.49225	0.00876141
A0A0H2XJG3	SAUSA300_0995	SAUSA300_0995	Dihydrolipoamide acetyltransferase component of pyruvate dehydrogenase complex OS=Staphylococcus aureus (strain USA300) GN=SAUSA300_0995 PE=3 SV=1	46.4	14.6	39.7	20	9.1	14	13.4	24.7667	12.1667	2.03562	0.180741	805.08	931.36	900.19	842.63	868.28	765.21	878.877	825.373	1.06482	0.336338
A0A0H2XGU3	SAUSA300_1859	SAUSA300_1859	Uncharacterized protein OS=Staphylococcus aureus (strain USA300) GN=SAUSA300_1859 PE=4 SV=1	20	44.5	100.1	72.6	33.1	43.3	29.8	72.4	35.4	2.0452	0.0891438	125.64	95.65	132.12	131.02	103.59	140.79	117.803	125.133	0.941422	0.667151
A0A0H2XGC9	SAUSA300_1865	vraR	DNA-binding response regulator OS=Staphylococcus aureus (strain USA300) GN=vraR PE=4 SV=1	23.5	47.9	77.1	61.7	26	37.7	27.4	62.2333	30.3667	2.0494	0.0257735	81.45	62.06	72.62	79.88	68.26	75.78	72.0433	74.64	0.965211	0.7123
A0A0H2XIS2	SAUSA300_0539	ilvE	Branched-chain-amino-acid aminotransferase OS=Staphylococcus aureus (strain USA300) GN=ilvE PE=3 SV=1	40.1	60.5	87.4	69.3	27.6	41.5	36.7	72.4	35.2667	2.05293	0.0140374	127.96	150.51	140.57	121.17	119.69	136.64	139.68	125.833	1.11004	0.177934
A0A0H2XHJ3	SAUSA300_1070	SAUSA300_1070	Uncharacterized N-acetyltransferase SAUSA300_1070 OS=Staphylococcus aureus (strain USA300) GN=SAUSA300_1070 PE=3 SV=1	17	51.2	80.8	67.6	25.5	35.4	35.9	66.5333	32.2667	2.06198	0.020441	347.33	354.52	303.22	410.46	358.04	493.1	335.023	420.533	0.796663	0.114275
A0A0H2XID2	SAUSA300_0467	metS	Methionine--tRNA ligase OS=Staphylococcus aureus (strain USA300) GN=metS PE=3 SV=1	74.9	64.2	91.9	90.9	32.6	44.9	40.9	82.3333	39.4667	2.08615	0.0117955	161.81	164.08	173.47	148.23	147.71	141.96	166.453	145.967	1.14035	0.00747903
A0A0H2XH21	SAUSA300_1648	SAUSA300_1648	Putative NADP-dependent malic enzyme OS=Staphylococcus aureus (strain USA300) GN=SAUSA300_1648 PE=3 SV=1	44.2	53.7	80.8	71.3	29.2	33.3	36	68.6	32.8333	2.08934	0.0119509	79.14	68.69	75.33	69.37	71.31	67.94	74.3867	69.54	1.0697	0.205095
Q2FH26	SAUSA300_1305	odhB	Dihydrolipoyllysine-residue succinyltransferase component of 2-oxoglutarate dehydrogenase complex OS=Staphylococcus aureus (strain USA300) GN=odhB PE=3 SV=1	46.6	81	71.6	69.1	32.5	39.9	33.2	73.9	35.2	2.09943	0.000861159	887.96	822.49	953.78	903.58	887.96	852.32	888.077	881.287	1.0077	0.875968
Q2FEX1	SAUSA300_2111	glmM	Phosphoglucosamine mutase OS=Staphylococcus aureus (strain USA300) GN=glmM PE=3 SV=1	49.2	74.8	99.6	71.6	44	39	34	82	39	2.10256	0.00988104	252.32	229.75	229.35	215.98	202.85	228.5	237.14	215.777	1.09901	0.114208
A0A0H2XGA5	SAUSA300_1367	cmk	Cytidylate kinase OS=Staphylococcus aureus (strain USA300) GN=cmk PE=4 SV=1	21	54.8	83.5	71.9	29	37.2	33.2	70.0667	33.1333	2.11469	0.0130301	68.57	52.27	66.55	81.92	63.85	83.66	62.4633	76.4767	0.816763	0.160667
A0A0H2XHA9	SAUSA300_1182	SAUSA300_1182	Pyruvate ferredoxin oxidoreductase, alpha subunit OS=Staphylococcus aureus (strain USA300) GN=SAUSA300_1182 PE=4 SV=1	64.5	59.4	69.2	71.9	28.9	32.3	33.2	66.8333	31.4667	2.12394	0.000918092	52.85	50.03	51.25	40.02	36.13	40.3	51.3767	38.8167	1.32357	0.00133709
A0A0H2XDH5	SAUSA300_1934	SAUSA300_1934	Phi77 ORF020-like protein, phage major tail protein OS=Staphylococcus aureus (strain USA300) GN=SAUSA300_1934 PE=4 SV=1	23.9	75.9	66.7	78.3	31.9	21.2	50.4	73.6333	34.5	2.1343	0.0132784	169.04	85.53	239.57	136.4	68.44	145.26	164.713	116.7	1.41143	0.397287
A0A0H2XH06	SAUSA300_1658	SAUSA300_1658	Uncharacterized protein OS=Staphylococcus aureus (strain USA300) GN=SAUSA300_1658 PE=4 SV=1	35.9	55.4	80.4	73.1	21.4	34.9	41.4	69.6333	32.5667	2.13818	0.0173659	117.81	114.57	133.95	173.99	141	159.84	122.11	158.277	0.771497	0.0327006
Q2FIC1	SAUSA300_0857	SAUSA300_0857	Putative peptidyl-prolyl cis-trans isomerase OS=Staphylococcus aureus (strain USA300) GN=SAUSA300_0857 PE=3 SV=1	21.6	68.1	87.2	78.1	28.1	40.4	39.4	77.8	35.9667	2.16311	0.00350491	150.51	117.5	151.28	151.55	141.39	169.81	139.763	154.25	0.906083	0.356032
A0A0H2XIE1	SAUSA300_1139	sucD	Succinate--CoA ligase [ADP-forming] subunit alpha OS=Staphylococcus aureus (strain USA300) GN=sucD PE=3 SV=1	31.5	64.2	82.2	75.8	27.5	39.9	34.8	74.0667	34.0667	2.17417	0.00330216	675.27	705.08	687.75	621.97	683.16	603.94	689.367	636.357	1.0833	0.106008
Q2FDQ4	SAUSA300_2540	fda	Fructose-bisphosphate aldolase class 1 OS=Staphylococcus aureus (strain USA300) GN=fda PE=3 SV=1	33	46.5	68.9	56.1	17.6	35.1	25.4	57.1667	26.0333	2.1959	0.0193805	506.53	564.48	514.81	506.53	524.05	527.4	528.607	519.327	1.01787	0.65441
A0A0H2XHP4	SAUSA300_0862	glpQ	Glycerophosphoryl diester phosphodiesterase OS=Staphylococcus aureus (strain USA300) GN=glpQ PE=4 SV=1	35.3	89.5	82.6	80.4	36.5	40.8	37.6	84.1667	38.3	2.19756	0.000110946	28.67	28.33	33.18	23.47	25.74	20.85	30.06	23.3533	1.28718	0.0334363
A0A0H2XK58	SAUSA300_1080	ftsZ	Cell division protein FtsZ OS=Staphylococcus aureus (strain USA300) GN=ftsZ PE=3 SV=1	41	66.4	117.4	91.4	30.7	54.2	40	91.7333	41.6333	2.20336	0.0366965	1026.55	1062.87	1046.57	996.55	1009.4	1036.53	1045.33	1014.16	1.03073	0.119536
A0A0H2XHC2	SAUSA300_0861	gudB	Glutamate dehydrogenase OS=Staphylococcus aureus (strain USA300) GN=gudB PE=3 SV=1	45.7	48.7	65.3	63.1	23.3	30.8	25.5	59.0333	26.5333	2.22487	0.00456261	1003.07	939.94	1054.39	953.78	925.16	945.7	999.133	941.547	1.06116	0.167272
Q2FI05	SAUSA300_0975	purH	Bifunctional purine biosynthesis protein PurH OS=Staphylococcus aureus (strain USA300) GN=purH PE=3 SV=1	54.3	45.3	75.3	59.1	22.1	29.1	29.5	59.9	26.9	2.22677	0.0214255	1880.18	1452.34	2040.57	1627.39	1587.78	1332.35	1791.03	1515.84	1.18154	0.237747
Q2FFJ6	SAUSA300_1880	gatB	Aspartyl/glutamyl-tRNA(Asn/Gln) amidotransferase subunit B OS=Staphylococcus aureus (strain USA300) GN=gatB PE=3 SV=1	53.6	76.5	100	85.9	31.4	48.7	37	87.4667	39.0333	2.24082	0.00472996	158.83	119.69	148.96	120.08	123.62	125.91	142.493	123.203	1.15657	0.179581
Q2FFI7	SAUSA300_1889	purB	Adenylosuccinate lyase OS=Staphylococcus aureus (strain USA300) GN=purB PE=3 SV=1	49.6	52	78.3	69	25.7	30.8	32.3	66.4333	29.6	2.24437	0.00980452	123.15	113.98	121.61	124.73	126.77	127.13	119.58	126.21	0.947469	0.0865528
A0A0H2XKH0	SAUSA300_1797	SAUSA300_1797	Uncharacterized protein OS=Staphylococcus aureus (strain USA300) GN=SAUSA300_1797 PE=4 SV=1	17.8	58.2	80	74.2	25.7	34.8	34.1	70.8	31.5333	2.24524	0.00534137	87.72	71.18	91.42	133.53	111.94	116.03	83.44	120.5	0.692448	0.0151138
A0A0H2XHQ4	SAUSA300_0379	ahpF	Alkyl hydroperoxide reductase, subunit F OS=Staphylococcus aureus (strain USA300) GN=ahpF PE=3 SV=1	54.6	62.3	79.7	75.6	24.6	36.1	36.2	72.5333	32.3	2.24561	0.00348618	936.23	892.55	1135.84	1216.08	1302.71	1019.71	988.207	1179.5	0.837818	0.163766
A0A0H2XGV6	SAUSA300_0732	SAUSA300_0732	Uncharacterized protein OS=Staphylococcus aureus (strain USA300) GN=SAUSA300_0732 PE=4 SV=1	23.9	37.8	46.9	63.5	19.8	21.2	24.4	49.4	21.8	2.26606	0.0225591	100.98	110.56	91.53	104.49	120.72	105.31	101.023	110.173	0.916949	0.296001
A0A0H2XJW8	SAUSA300_0535	SAUSA300_0535	Putative pyridoxal phosphate-dependent acyltransferase OS=Staphylococcus aureus (strain USA300) GN=SAUSA300_0535 PE=3 SV=1	42.9	63.8	83.6	84.3	31.8	34.3	35.5	77.2333	33.8667	2.28051	0.00311389	539.1	484.13	508.34	436.35	438.06	497.54	510.523	457.317	1.11635	0.106667
A0A0H2XH43	SAUSA300_1682	ccpA	Catabolite control protein A OS=Staphylococcus aureus (strain USA300) GN=ccpA PE=4 SV=1	36	73.8	97.8	92.1	31.9	40.2	42.8	87.9	38.3	2.29504	0.00336421	405.65	376.11	341.76	397.66	354.52	582	374.507	444.727	0.842105	0.385591
A0A0H2XIZ7	SAUSA300_2272	SAUSA300_2272	Uncharacterized protein OS=Staphylococcus aureus (strain USA300) GN=SAUSA300_2272 PE=1 SV=1	20.1	31.4	67.7	40	14.3	24.5	21	46.3667	19.9333	2.32609	0.0804045	245.62	169.04	218.6	248.39	168.77	237.64	211.087	218.267	0.967104	0.84096
A0A0H2XJK0	SAUSA300_1916	SAUSA300_1916	Aminotransferase OS=Staphylococcus aureus (strain USA300) GN=SAUSA300_1916 PE=4 SV=1	48.1	66.4	89.8	87.7	32.4	38.5	33.9	81.3	34.9333	2.32729	0.00382543	247.45	243.18	245.62	255.28	258.67	255.28	245.417	256.41	0.957126	0.00278992
A0A0H2XFY0	SAUSA300_1926	SAUSA300_1926	Phi77 ORF044-like protein OS=Staphylococcus aureus (strain USA300) GN=SAUSA300_1926 PE=4 SV=1	10.9	80.3	65.1	82.4	30.2	20.9	46.3	75.9333	32.4667	2.33881	0.00916199	25.7	19.72	23.98	16.86	15.3	18.87	23.1333	17.01	1.35998	0.0408058
A0A0H2XIH7	SAUSA300_1688	SAUSA300_1688	Phenylalanine--tRNA ligase beta subunit OS=Staphylococcus aureus (strain USA300) GN=SAUSA300_1688 PE=3 SV=1	21.7	56.1	81.5	78.5	25.7	31.7	34.7	72.0333	30.7	2.34636	0.00805638	87.3	82.41	96.03	87.05	91.28	77.36	88.58	85.23	1.03931	0.590234
A0A0H2XGR7	SAUSA300_0701	SAUSA300_0701	Uncharacterized protein OS=Staphylococcus aureus (strain USA300) GN=SAUSA300_0701 PE=4 SV=1	27.1	64.9	76.5	89.6	27.7	36.8	33.5	77	32.6667	2.35714	0.00433343	40.35	47.12	43.85	30.89	45.71	34.07	43.7733	36.89	1.18659	0.233604
A0A0H2XG68	SAUSA300_1969	SAUSA300_1969	Phi77 ORF011-like protein, phage transcriptional repressor OS=Staphylococcus aureus (strain USA300) GN=SAUSA300_1969 PE=4 SV=1	27	62.5	88.2	92.4	33.3	35.1	34.6	81.0333	34.3333	2.36019	0.00755025	21.21	20.2	34.32	32.98	26.38	25.18	25.2433	28.18	0.895789	0.599285
Q2FI10	SAUSA300_0970	purQ	Phosphoribosylformylglycinamidine synthase subunit PurQ OS=Staphylococcus aureus (strain USA300) GN=purQ PE=3 SV=1	24.5	63.6	88.9	70.8	28.2	32.7	32.5	74.4333	31.1333	2.39079	0.0048433	317.26	264.22	356.17	356.17	352.41	302.3	312.55	336.96	0.927558	0.4856
Q2FJE2	SAUSA300_0477	glmU	Bifunctional protein GlmU OS=Staphylococcus aureus (strain USA300) GN=glmU PE=3 SV=1	48.5	36	71	52.4	19.8	26.4	20.1	53.1333	22.1	2.40422	0.0398538	273.04	297.59	330.6	311.11	308.61	294.87	300.41	304.863	0.985392	0.810868
A0A0H2XIK4	SAUSA300_0860	rocD	Multifunctional fusion protein OS=Staphylococcus aureus (strain USA300) GN=rocD PE=3 SV=1	43.4	73.6	86.4	75.3	29.3	41	27.5	78.4333	32.6	2.40593	0.00141693	527.4	528.76	536.33	465.71	422.3	486.75	530.83	458.253	1.15838	0.0193602
A0A0H2XI68	SAUSA300_1442	srrA	Staphylococcal respiratory response protein, SrrA OS=Staphylococcus aureus (strain USA300) GN=srrA PE=4 SV=1	28.1	73.6	92.4	82.4	27.9	37.8	36.3	82.8	34	2.43529	0.00144631	296.62	270.87	348.48	342.65	318.19	261.3	305.323	307.38	0.993309	0.953562
A0A0H2XIA2	SAUSA300_0140	deoC	Deoxyribose-phosphate aldolase OS=Staphylococcus aureus (strain USA300) GN=deoC PE=3 SV=1	23.5	89.2	100	73.9	29.3	46.9	31.6	87.7	35.9333	2.44063	0.00524695	126.77	126.98	157.24	160.56	145.26	128.46	136.997	144.76	0.946371	0.601869
Q2FGY6	SAUSA300_1345	asnS	Asparagine--tRNA ligase OS=Staphylococcus aureus (strain USA300) GN=asnS PE=3 SV=1	49.1	53.1	73.2	60.2	28.1	23.5	24.6	62.1667	25.4	2.44751	0.00369646	109.67	105.31	119.69	125.5	125.04	121.74	111.557	124.093	0.898974	0.0469986
A0A0H2XHH2	SAUSA300_1062	argF	Ornithine carbamoyltransferase OS=Staphylococcus aureus (strain USA300) GN=argF PE=3 SV=1	37.5	64	152.1	78.2	28.1	51.6	38.6	98.1	39.4333	2.48774	0.105469	6.21	5.71	7.22	6.02	6.21	6.55	6.38	6.26	1.01917	0.81122
Q2FHJ3	SAUSA300_1138	sucC	Succinate--CoA ligase [ADP-forming] subunit beta OS=Staphylococcus aureus (strain USA300) GN=sucC PE=3 SV=1	42	72.5	90.5	84.3	28.3	37.3	32.8	82.4333	32.8	2.51321	0.0010817	819.98	700.71	779.94	783.17	725.49	834.71	766.877	781.123	0.981761	0.777598
A0A0H2XGL5	SAUSA300_0349	SAUSA300_0349	Uncharacterized protein OS=Staphylococcus aureus (strain USA300) GN=SAUSA300_0349 PE=4 SV=1	14.5	42.8	81.4	64.4	22.8	26.6	25.2	62.8667	24.8667	2.52815	0.0276434	34.79	26.28	40.92	42.11	31.6	47.64	33.9967	40.45	0.840461	0.366036
Q2FEP5	SAUSA300_2198	rpsC	30S ribosomal protein S3 OS=Staphylococcus aureus (strain USA300) GN=rpsC PE=3 SV=1	24.1	64	67.2	65.2	20.2	29.9	27.2	65.4667	25.7667	2.54075	0.000197794	742.45	723.89	877.01	691.7	728.49	561.71	781.117	660.633	1.18238	0.159893
Q2FHG4	SAUSA300_1167	pnp	Polyribonucleotide nucleotidyltransferase OS=Staphylococcus aureus (strain USA300) GN=pnp PE=3 SV=1	77.3	48.4	81.8	65.2	18.6	29.2	28.6	65.1333	25.4667	2.55759	0.0179158	278.36	263.46	316.12	276.97	243.71	269.81	285.98	263.497	1.08533	0.294391
A0A0H2XH40	SAUSA300_1304	SAUSA300_1304	Uncharacterized protein OS=Staphylococcus aureus (strain USA300) GN=SAUSA300_1304 PE=4 SV=1	30.1	61.8	88.6	77	27.9	30.3	30.4	75.8	29.5333	2.56659	0.00405395	389.41	350.79	426.73	422.3	425.42	393.17	388.977	413.63	0.940398	0.366097
Q2FEX4	SAUSA300_2108	mtlD	Mannitol-1-phosphate 5-dehydrogenase OS=Staphylococcus aureus (strain USA300) GN=mtlD PE=3 SV=1	40.9	65.8	99.5	73.7	28.9	30.3	33.1	79.6667	30.7667	2.58938	0.00883578	176.65	131.47	176.33	157.93	153.07	131.85	161.483	147.617	1.09394	0.460697
Q2FER5	SAUSA300_2178	rpoA	DNA-directed RNA polymerase subunit alpha OS=Staphylococcus aureus (strain USA300) GN=rpoA PE=3 SV=1	35	37.3	53.8	49	14.6	20.8	18.6	46.7	18	2.59444	0.00535425	497.54	469.63	589.72	492.03	482.51	420.29	518.963	464.943	1.11619	0.274433
Q2FJM8	SAUSA300_0386	xpt	Xanthine phosphoribosyltransferase OS=Staphylococcus aureus (strain USA300) GN=xpt PE=3 SV=1	20.9	54.9	102	70.2	22.3	33.2	31.9	75.7	29.1333	2.5984	0.0311287	16.81	26.04	25.45	22.56	26.84	16.96	22.7667	22.12	1.02923	0.883249
A0A0H2XGC3	SAUSA300_0488	hpt	Hypoxanthine phosphoribosyltransferase OS=Staphylococcus aureus (strain USA300) GN=hpt PE=4 SV=1	20.6	78.5	129.8	111.2	33.5	42	47.2	106.5	40.9	2.60391	0.0133952	26.4	25.85	27.66	29.89	29.64	27.92	26.6367	29.15	0.913779	0.0373109
Q2FHL2	SAUSA300_1119	SAUSA300_1119	Uncharacterized protein SAUSA300_1119 OS=Staphylococcus aureus (strain USA300) GN=SAUSA300_1119 PE=4 SV=1	60.5	33.5	46.6	33.5	11.5	16.5	15.5	37.8667	14.5	2.61149	0.00722594	455.15	433.41	486.75	520.37	442.47	518.26	458.437	493.7	0.928573	0.30414
A0A0H2XFP3	SAUSA300_2090	deoC	Deoxyribose-phosphate aldolase OS=Staphylococcus aureus (strain USA300) GN=deoC PE=3 SV=1	23.3	60.5	78.3	82.8	22.3	33.2	28.8	73.8667	28.1	2.62871	0.00366436	177.24	155.2	182.3	140.42	129.33	131.66	171.58	133.803	1.28233	0.0136122
A0A0H2XDQ5	SAUSA300_2572	aur	Zinc metalloproteinase aureolysin OS=Staphylococcus aureus (strain USA300) GN=aur PE=4 SV=1	56.3	71.8	59.4	58	23.2	24.6	24.1	63.0667	23.9667	2.63143	0.000889457	31.15	19.45	24.7	15.33	14.48	19.74	25.1	16.5167	1.51968	0.084281
Q2FIM0	SAUSA300_0757	pgk	Phosphoglycerate kinase OS=Staphylococcus aureus (strain USA300) GN=pgk PE=3 SV=1	42.6	55.1	89	73.6	22.8	31	28.8	72.5667	27.5333	2.63559	0.0111765	253.39	227.28	294.87	274.34	227.85	189.86	258.513	230.683	1.12064	0.425104
A0A0H2XHZ3	SAUSA300_1791	cbf1	Cmp-binding-factor 1 OS=Staphylococcus aureus (strain USA300) GN=cbf1 PE=4 SV=1	35.8	57.1	77.7	68.2	22.2	29.9	24.9	67.6667	25.6667	2.63636	0.00273397	239.57	188.38	234.74	242.81	206.01	214.55	220.897	221.123	0.998975	0.991391
A0A0H2XKK6	SAUSA300_0234	SAUSA300_0234	Putative flavohemoprotein OS=Staphylococcus aureus (strain USA300) GN=SAUSA300_0234 PE=3 SV=1	42.9	48.2	58.2	55.8	15.3	22.9	23.3	54.0667	20.5	2.6374	0.00108471	140.57	173.72	148.23	173.72	158.19	174.33	154.173	168.747	0.913638	0.267645
Q2FF06	SAUSA300_2076	SAUSA300_2076	Putative aldehyde dehydrogenase SAUSA300_2076 OS=Staphylococcus aureus (strain USA300) GN=SAUSA300_2076 PE=3 SV=1	51.9	83.8	104.2	86.5	32.2	37.8	33.5	91.5	34.5	2.65217	0.000998656	700.71	624.43	634.7	770.57	695.14	822.49	653.28	762.733	0.856499	0.067755
A0A0H2XGW5	SAUSA300_0489	ftsH	ATP-dependent zinc metalloprotease FtsH OS=Staphylococcus aureus (strain USA300) GN=ftsH PE=3 SV=1	77.7	66	90.5	75.6	26.9	28.5	31.5	77.3667	28.9667	2.67089	0.00262219	222.36	209.94	215.23	224.31	211.54	236.83	215.843	224.227	0.962612	0.361224
Q2FG72	SAUSA300_1611	valS	Valine--tRNA ligase OS=Staphylococcus aureus (strain USA300) GN=valS PE=3 SV=1	101.7	61.6	84	78	24.8	29	29.8	74.5333	27.8667	2.67464	0.00245531	234.35	194.5	242.81	269.81	236.83	242.04	223.887	249.56	0.897126	0.228487
A0A0H2XF86	SAUSA300_2224	moeA	Molybdopterin biosynthesis protein A OS=Staphylococcus aureus (strain USA300) GN=moeA PE=4 SV=1	45	51.8	45	58.1	16.7	22.4	18.8	51.6333	19.3	2.6753	0.00144058	50.49	49.36	58.07	56.98	52.14	49.23	52.64	52.7833	0.997284	0.969709
Q2FJB5	SAUSA300_0510	clpC	ATP-dependent Clp protease ATP-binding subunit ClpC OS=Staphylococcus aureus (strain USA300) GN=clpC PE=3 SV=1	91	42.8	70.9	58.8	15.5	26.2	22.3	57.5	21.3333	2.69531	0.0142758	97.89	96.56	106	114.34	110.44	94.63	100.15	106.47	0.940641	0.399551
A0A0H2XHK2	SAUSA300_2565	clfB	Clumping factor B OS=Staphylococcus aureus (strain USA300) GN=clfB PE=4 SV=1	95.7	98.2	111.3	96.1	33.1	38.1	42.1	101.867	37.7667	2.69726	0.000292922	361.87	304.55	395.51	433.41	350.79	482.51	353.977	422.237	0.838337	0.217745
Q2FG27	SAUSA300_1657	ackA	Acetate kinase OS=Staphylococcus aureus (strain USA300) GN=ackA PE=3 SV=1	44	51.2	76.6	70.3	17.1	29.2	26.5	66.0333	24.2667	2.72115	0.00787061	176.85	152.27	200.33	214.27	191.16	182.84	176.483	196.09	0.900012	0.30702
A0A0H2XHU3	SAUSA300_0002	dnaN	DNA polymerase III subunit beta OS=Staphylococcus aureus (strain USA300) GN=dnaN PE=4 SV=1	41.9	42.6	61.9	50	13.8	21.8	20.5	51.5	18.7	2.75401	0.00593051	308.61	333.12	305.57	257.77	268.37	221.7	315.767	249.28	1.26671	0.0160624
Q2FJM6	SAUSA300_0388	guaB	Inosine-5'-monophosphate dehydrogenase OS=Staphylococcus aureus (strain USA300) GN=guaB PE=3 SV=1	52.8	49.4	85.1	70.5	16.3	30.5	26.6	68.3333	24.4667	2.79292	0.0172694	134.89	134.89	175.38	135.01	148.23	132.96	148.387	138.733	1.06958	0.537184
Q2FHD8	SAUSA300_1193	glpD	Aerobic glycerol-3-phosphate dehydrogenase OS=Staphylococcus aureus (strain USA300) GN=glpD PE=3 SV=1	62.3	76.1	83.9	82.8	30	28.5	27.5	80.9333	28.6667	2.82326	3.31197e-05	459.69	406.91	439.45	484.13	399.36	445.56	435.35	443.017	0.982694	0.804083
Q2FHG7	SAUSA300_1164	truB	tRNA pseudouridine synthase B OS=Staphylococcus aureus (strain USA300) GN=truB PE=3 SV=1	34.6	39.2	52.7	45.8	13.5	22.3	12.3	45.9	16.0333	2.86279	0.00398343	78.54	92.93	83.95	75.22	81.69	68.5	85.14	75.1367	1.13314	0.152267
A0A0H2XEL4	SAUSA300_1938	SAUSA300_1938	Phi77 ORF006-like protein, putative capsid protein OS=Staphylococcus aureus (strain USA300) GN=SAUSA300_1938 PE=4 SV=1	42.2	66	60.1	70.3	21.4	14.8	32.3	65.4667	22.8333	2.86715	0.00194197	70.94	53.23	102.94	44.89	40.35	53.44	75.7033	46.2267	1.63766	0.121643
A0A0H2XEU5	SAUSA300_0508	SAUSA300_0508	Uncharacterized protein OS=Staphylococcus aureus (strain USA300) GN=SAUSA300_0508 PE=4 SV=1	18.7	62.4	79.1	71.1	22.5	32.9	18.7	70.8667	24.7	2.8691	0.00198601	88.61	66.26	120.45	123.15	88.89	89.79	91.7733	100.61	0.912169	0.671552
A0A0H2XKA5	SAUSA300_1521	rpoD	RNA polymerase sigma factor SigA OS=Staphylococcus aureus (strain USA300) GN=rpoD PE=3 SV=1	42.1	29.6	42.5	30.9	12.6	10.4	12.8	34.3333	11.9333	2.87709	0.00581069	576.7	550.13	584.76	669.36	621.97	621.97	570.53	637.767	0.894575	0.023827
A0A0H2XIV9	SAUSA300_0288	essD	ESAT-6 secretion machinery protein EssD OS=Staphylococcus aureus (strain USA300) GN=essD PE=1 SV=1	68.3	111.8	113.7	86.6	30.9	35.5	40.8	104.033	35.7333	2.91138	0.00175029	114.57	100.74	119.15	121.61	101.09	109.84	111.487	110.847	1.00577	0.940976
Q2FJQ9	SAUSA300_0355	SAUSA300_0355	Probable acetyl-CoA acyltransferase OS=Staphylococcus aureus (strain USA300) GN=SAUSA300_0355 PE=3 SV=1	41.7	55.4	77.1	64.5	22.9	22.4	22.1	65.6667	22.4667	2.92285	0.00236193	157.93	132.96	152.48	120.45	123.15	113.72	147.79	119.107	1.24082	0.0238193
A0A0H2XIC6	SAUSA300_1365	rpsA	30S ribosomal protein S1 OS=Staphylococcus aureus (strain USA300) GN=rpsA PE=4 SV=1	43.3	62.1	87.4	79.5	20.6	31.4	25.7	76.3333	25.9	2.94723	0.00338535	877.01	868.28	819.98	868.28	903.58	887.96	855.09	886.607	0.964452	0.198401
Q2FF59	SAUSA300_2023	rsbW	Serine-protein kinase RsbW OS=Staphylococcus aureus (strain USA300) GN=rsbW PE=3 SV=1	17.9	58.3	78.6	65.6	20.8	25	22.5	67.5	22.7667	2.96486	0.00179611	475.89	431.4	447.08	723.89	557.19	783.17	451.457	688.083	0.656108	0.0264182
A0A0H2XIN1	SAUSA300_1095	carA	Carbamoyl-phosphate synthase small chain OS=Staphylococcus aureus (strain USA300) GN=carA PE=3 SV=1	40.4	66.5	97.1	95.2	22.4	32	32.5	86.2667	28.9667	2.97814	0.00534973	43.52	42.41	42.29	28.54	35.2	23.44	42.74	29.06	1.47075	0.0162433
Q2FK44	SAUSA300_0220	pflB	Formate acetyltransferase OS=Staphylococcus aureus (strain USA300) GN=pflB PE=3 SV=1	84.8	62.6	64.5	57.2	22.9	20.5	18.4	61.4333	20.6	2.9822	8.80837e-05	2665.36	2040.57	2561.8	1046.57	1533.04	996.55	2422.58	1192.05	2.03227	0.00886408
A0A0H2XDX1	SAUSA300_2283	rpiA	Ribose-5-phosphate isomerase A OS=Staphylococcus aureus (strain USA300) GN=rpiA PE=3 SV=1	25.5	20.4	37.8	40.4	10	12.1	10.8	32.8667	10.9667	2.99696	0.0255435	71.6	62.62	71.11	59.71	65.32	57.43	68.4433	60.82	1.12534	0.11121
A0A0H2XIR0	SAUSA300_2147	SAUSA300_2147	Alcohol dehydrogenase, zinc-containing OS=Staphylococcus aureus (strain USA300) GN=SAUSA300_2147 PE=4 SV=1	36.2	59.4	77	70.9	12.4	28.7	27.6	69.1	22.9	3.01747	0.00330141	141	159.84	149.24	158.83	161.47	158.57	150.027	159.623	0.939879	0.157743
Q2FH25	SAUSA300_1306	odhA	2-oxoglutarate dehydrogenase E1 component OS=Staphylococcus aureus (strain USA300) GN=odhA PE=3 SV=1	105.3	38.2	48.4	49.5	13	17.4	14.5	45.3667	14.9667	3.03118	0.00135349	669.36	691.7	707.5	649.07	685.6	659.52	689.52	664.73	1.03729	0.185098
A0A0H2XI40	SAUSA300_0526	SAUSA300_0526	Methyltransferase small domain OS=Staphylococcus aureus (strain USA300) GN=SAUSA300_0526 PE=4 SV=1	22.7	74.5	83.1	87	25.9	29.9	24.7	81.5333	26.8333	3.03851	0.000167775	90.89	74.74	103.15	100.98	83.21	78.01	89.5933	87.4	1.0251	0.848596
Q2FEI5	SAUSA300_2258	SAUSA300_2258	Putative formate dehydrogenase SAUSA300_2258 OS=Staphylococcus aureus (strain USA300) GN=SAUSA300_2258 PE=3 SV=1	111.2	41.2	45	31.6	17.6	12.7	8.4	39.2667	12.9	3.04393	0.00531945	1302.71	1438.38	1307.81	1307.81	1372.36	1206.13	1349.63	1295.43	1.04184	0.455538
A0A0H2XGD7	SAUSA300_1645	pfkA	ATP-dependent 6-phosphofructokinase OS=Staphylococcus aureus (strain USA300) GN=pfkA PE=3 SV=1	33.4	71	91.8	84	20.3	27	33.2	82.2667	26.8333	3.06584	0.00146696	181.67	175.04	209.29	236.19	211.33	219.4	188.667	222.307	0.848678	0.0581866
Q2FH47	SAUSA300_1284	cvfB	Conserved virulence factor B OS=Staphylococcus aureus (strain USA300) GN=cvfB PE=3 SV=1	34.2	42.8	61.2	44.4	15	17.4	15.8	49.4667	16.0667	3.07884	0.00487988	618.57	560.02	675.27	789.26	789.26	847.52	617.953	808.68	0.764151	0.00775661
Q2FG92	SAUSA300_1591	apt	Adenine phosphoribosyltransferase OS=Staphylococcus aureus (strain USA300) GN=apt PE=3 SV=1	19.1	68	83.9	73.7	19.7	22.1	30.4	75.2	24.0667	3.12465	0.000836741	121.61	120.91	118.94	97.7	98.57	101.09	120.487	99.12	1.21556	7.85666e-05
A0A0H2XG70	SAUSA300_1475	accC	Acetyl-CoA carboxylase, biotin carboxylase OS=Staphylococcus aureus (strain USA300) GN=accC PE=4 SV=1	50	56.5	85.3	69.1	21	23.2	23.2	70.3	22.4667	3.12908	0.00463297	143.95	137.34	142.87	170.41	145.85	190.63	141.387	168.963	0.836789	0.103208
A0A0H2XHA0	SAUSA300_2094	SAUSA300_2094	Uncharacterized protein OS=Staphylococcus aureus (strain USA300) GN=SAUSA300_2094 PE=4 SV=1	52.9	58.4	75.9	74.4	19.1	22.8	23.9	69.5667	21.9333	3.17173	0.00118644	137.13	104.62	123.89	150.78	113.72	153.71	121.88	139.403	0.874298	0.333867
A0A0H2XIZ5	SAUSA300_1968	SAUSA300_1968	Putative phage transcriptional regulator OS=Staphylococcus aureus (strain USA300) GN=SAUSA300_1968 PE=4 SV=1	17.7	113.2	97	90.6	26.8	20.2	47.5	100.267	31.5	3.18307	0.00293497	11.91	10.28	13.24	21.93	10.88	18.4	11.81	17.07	0.691857	0.193477
A0A0H2XJ58	SAUSA300_0576	SAUSA300_0576	Putative Pyridine nucleotide-disulphide oxidoreductase OS=Staphylococcus aureus (strain USA300) GN=SAUSA300_0576 PE=3 SV=1	48.4	69	77.6	100.8	22.3	29.1	24.4	82.4667	25.2667	3.26385	0.00414822	21.07	20.11	18.13	17.82	17.38	17.66	19.77	17.62	1.12202	0.0699189
Q2FHI7	SAUSA300_1144	trmFO	Methylenetetrahydrofolate--tRNA-(uracil-5-)-methyltransferase TrmFO OS=Staphylococcus aureus (strain USA300) GN=trmFO PE=3 SV=1	48.3	50.7	73.8	67.4	16.8	23.3	18.5	63.9667	19.5333	3.27474	0.00342219	55.79	45.38	65.32	67.86	58.75	60.13	55.4967	62.2467	0.89156	0.352265
A0A0H2XKB6	SAUSA300_0420	SAUSA300_0420	Uncharacterized protein OS=Staphylococcus aureus (strain USA300) GN=SAUSA300_0420 PE=4 SV=1	49.2	98.8	85.7	79	26.9	23.1	28.8	87.8333	26.2667	3.34391	0.000525577	49.62	51.54	36.35	40.46	44.17	42.21	45.8367	42.28	1.08412	0.507662
Q2FJ98	SAUSA300_0527	rpoB	DNA-directed RNA polymerase subunit beta OS=Staphylococcus aureus (strain USA300) GN=rpoB PE=3 SV=2	133.1	26.1	38.3	31.4	7.7	11.8	8.9	31.9333	9.46667	3.37324	0.00384945	1216.08	1248.21	1514.85	1189.39	1268.63	1114.17	1326.38	1190.73	1.11392	0.264687
A0A0H2XHM6	SAUSA300_0293	SAUSA300_0293	Uncharacterized protein OS=Staphylococcus aureus (strain USA300) GN=SAUSA300_0293 PE=4 SV=1	20	44.1	35.4	45.3	11.5	10.3	14.8	41.6	12.2	3.40984	0.000980561	7.09	8.37	5.75	9.26	6.79	9.07	7.07	8.37333	0.844347	0.300254
Q2FDE9	SAUSA300_2645	mnmG	tRNA uridine 5-carboxymethylaminomethyl modification enzyme MnmG OS=Staphylococcus aureus (strain USA300) GN=mnmG PE=3 SV=2	70.1	58.9	79.5	71.3	18.1	19.1	24	69.9	20.4	3.42647	0.0013831	92.09	78.54	90.47	86.27	68.64	71.11	87.0333	75.34	1.15521	0.168876
A0A0H2XGM0	SAUSA300_2387	SAUSA300_2387	NAD dependent epimerase/dehydratase family protein OS=Staphylococcus aureus (strain USA300) GN=SAUSA300_2387 PE=4 SV=1	31.2	55.9	87.4	61.1	20.3	21.3	17.5	68.1333	19.7	3.45854	0.00784881	23.47	20.16	22.35	26.8	19.83	24.61	21.9933	23.7467	0.926165	0.484039
Q2FJ93	SAUSA300_0532	fusA	Elongation factor G OS=Staphylococcus aureus (strain USA300) GN=fusA PE=3 SV=3	76.6	42.8	63	53.6	9.4	18.1	18.3	53.1333	15.2667	3.48035	0.0044024	664.06	770.57	728.49	593.55	723.89	526.04	721.04	614.493	1.17339	0.180758
A0A0H2XJ51	SAUSA300_0812	SAUSA300_0812	Uncharacterized protein OS=Staphylococcus aureus (strain USA300) GN=SAUSA300_0812 PE=4 SV=1	32.2	58	81.4	55.6	13.5	18	24.4	65	18.6333	3.48837	0.00625704	99.44	87.3	131.2	70.8	89.04	64.72	105.98	74.8533	1.41584	0.106438
A0A0H2XHJ8	SAUSA300_1172	SAUSA300_1172	Peptidase, M16 family OS=Staphylococcus aureus (strain USA300) GN=SAUSA300_1172 PE=4 SV=1	49.9	52.3	83.9	69.4	16.5	20.6	21.2	68.5333	19.4333	3.52659	0.00605643	17.17	16.6	17.12	22.9	22.45	21.35	16.9633	22.2333	0.762969	0.000441223
Q2FIX0	SAUSA300_0655	SAUSA300_0655	Probable transcriptional regulatory protein SAUSA300_0655 OS=Staphylococcus aureus (strain USA300) GN=SAUSA300_0655 PE=3 SV=1	26.3	45.3	64.5	50	10.5	20.2	14.1	53.2667	14.9333	3.56696	0.00398494	358.04	233.61	414.51	389.41	296.01	323.89	335.387	336.437	0.996879	0.986915
A0A0H2XFL9	SAUSA300_1009	typA	GTP-binding protein OS=Staphylococcus aureus (strain USA300) GN=typA PE=4 SV=1	69.2	45.8	58.2	45.2	13.5	15.4	12.5	49.7333	13.8	3.60386	0.00114262	299.94	256.81	244.56	215.23	207.94	250.65	267.103	224.607	1.1892	0.117456
A0A0H2XG33	SAUSA300_1564	accB	Acetyl-CoA carboxylase, biotin carboxyl carrier protein OS=Staphylococcus aureus (strain USA300) GN=accB PE=4 SV=1	16.8	70.3	80.4	97.8	20.3	20	28.2	82.8333	22.8333	3.62774	0.00209466	41.47	39.96	46.37	78.22	63.01	69.27	42.6	70.1667	0.607126	0.00462137
A0A0H2XGC0	SAUSA300_0905	SAUSA300_0905	Putative adenylate cyclase OS=Staphylococcus aureus (strain USA300) GN=SAUSA300_0905 PE=4 SV=1	23.4	72.2	106.7	100	19.2	26.8	30.7	92.9667	25.5667	3.63625	0.00370205	31.42	42.78	29.46	27.34	32.86	24.66	34.5533	28.2867	1.22154	0.261967
Q2FFJ5	SAUSA300_1881	gatA	Glutamyl-tRNA(Gln) amidotransferase subunit A OS=Staphylococcus aureus (strain USA300) GN=gatA PE=3 SV=1	52.8	60.2	82.3	67.1	17.5	23.1	16.3	69.8667	18.9667	3.68366	0.00175709	89.26	76.52	83.43	77.76	80.09	72.62	83.07	76.8233	1.08131	0.219316
Q2FG54	SAUSA300_1629	thrS	Threonine--tRNA ligase OS=Staphylococcus aureus (strain USA300) GN=thrS PE=3 SV=1	74.4	59.6	90.3	79.7	16.8	24.5	20.9	76.5333	20.7333	3.69132	0.00384195	120.91	131.66	146.48	175.38	187.66	160.83	133.017	174.623	0.761735	0.0178631
A0A0H2XGL1	SAUSA300_1641	gltA	Citrate synthase OS=Staphylococcus aureus (strain USA300) GN=gltA PE=3 SV=1	42.6	52.1	65.7	69.8	18.1	16.4	16.3	62.5333	16.9333	3.69291	0.00106286	197.08	191.16	220.2	219.88	199.18	198.69	202.813	205.917	0.984929	0.796867
Q2FF43	SAUSA300_2039	ddl	D-alanine--D-alanine ligase OS=Staphylococcus aureus (strain USA300) GN=ddl PE=3 SV=1	40.2	35.7	55.4	42.8	11.5	13.1	10.3	44.6333	11.6333	3.83668	0.00476343	151.55	131.85	154.78	155.8	125.91	158.83	146.06	146.847	0.994643	0.953639
A0A0H2XK21	SAUSA300_1466	SAUSA300_1466	2-oxoisovalerate dehydrogenase, E1 component, alpha subunit OS=Staphylococcus aureus (strain USA300) GN=SAUSA300_1466 PE=4 SV=1	36.2	60.4	83.3	75.8	16	23.8	17	73.1667	18.9333	3.86444	0.0016393	132.73	118.58	155.2	144.12	133.95	112.16	135.503	130.077	1.04172	0.722366
Q2FHP0	SAUSA300_1091	pyrR	Bifunctional protein PyrR OS=Staphylococcus aureus (strain USA300) GN=pyrR PE=3 SV=1	19.8	72.3	79.9	72.7	16.3	17.3	24.5	74.9667	19.3667	3.87091	9.96077e-05	26.22	26.22	30.1	24.66	28.3	26.22	27.5133	26.3933	1.04243	0.538858
A0A0H2XHR6	SAUSA300_2542	SAUSA300_2542	Putative AMP-binding enzyme OS=Staphylococcus aureus (strain USA300) GN=SAUSA300_2542 PE=4 SV=1	59.7	32.5	46.1	44.2	5.9	16.5	9	40.9333	10.4667	3.91083	0.00450829	238.76	228.5	247.45	303.22	276.97	311.11	238.237	297.1	0.801874	0.00728974
Q2FI12	SAUSA300_0968	purC	Phosphoribosylaminoimidazole-succinocarboxamide synthase OS=Staphylococcus aureus (strain USA300) GN=purC PE=3 SV=1	26.7	45.2	68.2	54.6	12.2	15.2	15.1	56	14.1667	3.95294	0.00344385	96.32	102.33	95.5	91.01	110	90.79	98.05	97.2667	1.00805	0.912836
Q2FHM9	SAUSA300_1102	gmk	Guanylate kinase OS=Staphylococcus aureus (strain USA300) GN=gmk PE=3 SV=1	24	61.5	89.6	81.2	13.1	21.2	24.4	77.4333	19.5667	3.95741	0.00298537	486.75	481.42	462.43	641.01	530.47	808.29	476.867	659.923	0.722609	0.0869304
Q2FFH6	SAUSA300_1900	ppaC	Probable manganese-dependent inorganic pyrophosphatase OS=Staphylococcus aureus (strain USA300) GN=ppaC PE=3 SV=1	34	44.6	71.9	54.8	10.5	16.8	15.7	57.1	14.3333	3.98372	0.00644144	305.57	312.79	301.35	231.83	270.46	214.27	306.57	238.853	1.28351	0.0161302
A0A0H2XHX6	SAUSA300_0756	gap	Glyceraldehyde-3-phosphate dehydrogenase OS=Staphylococcus aureus (strain USA300) GN=gap PE=3 SV=1	36.3	78.1	139.3	94.6	18.5	34.2	25.6	104	26.1	3.98467	0.0144281	801.43	808.29	801.43	779.94	765.21	746.42	803.717	763.857	1.05218	0.016135
A0A0H2XFR7	SAUSA300_0877	clpB	Chaperone protein ClpB OS=Staphylococcus aureus (strain USA300) GN=clpB PE=3 SV=1	98.2	36.8	53.9	45.7	11	10.6	11.8	45.4667	11.1333	4.08383	0.00226935	211.54	221.32	255.28	267.39	252.32	222.88	229.38	247.53	0.926676	0.384751
A0A0H2XI35	SAUSA300_0938	SAUSA300_0938	Uncharacterized protein OS=Staphylococcus aureus (strain USA300) GN=SAUSA300_0938 PE=4 SV=1	11.2	56.9	106.4	86.4	21	18.9	20.4	83.2333	20.1	4.14096	0.0118086	18.22	24.54	15.93	19.68	26.65	20.39	19.5633	22.24	0.879646	0.474675
A0A0H2XHQ1	SAUSA300_1079	ftsA	Cell division protein FtsA OS=Staphylococcus aureus (strain USA300) GN=ftsA PE=3 SV=1	52.9	31.6	45.8	32.3	7.2	10.9	7.8	36.5667	8.63333	4.23552	0.00421464	524.05	536.33	512.94	527.4	504.79	541.11	524.44	524.433	1.00001	0.999602
Q2FKN8	SAUSA300_0020	walR	Transcriptional regulatory protein WalR OS=Staphylococcus aureus (strain USA300) GN=walR PE=3 SV=1	27.2	59.5	35.1	36.9	13.6	10.8	5.3	43.8333	9.9	4.42761	0.014518	342.65	307.5	365.2	379.61	330.15	426.73	338.45	378.83	0.893409	0.282526
Q2FF25	SAUSA300_2057	atpC	ATP synthase epsilon chain OS=Staphylococcus aureus (strain USA300) GN=atpC PE=3 SV=1	14.8	41.6	64.3	60.1	7.9	12.6	16.6	55.3333	12.3667	4.47439	0.00440387	1294.79	852.32	1557.66	900.19	779.94	679.73	1234.92	786.62	1.56991	0.105923
A0A0H2XI81	SAUSA300_1894	SAUSA300_1894	Nicotinate phosphoribosyltransferase OS=Staphylococcus aureus (strain USA300) GN=SAUSA300_1894 PE=3 SV=1	55.9	57	74.4	64	12.7	15.6	15	65.1333	14.4333	4.5127	0.000588846	49.69	46.56	47.33	61.24	52.39	61.84	47.86	58.49	0.81826	0.0292345
Q2FID4	SAUSA300_0844	SAUSA300_0844	NADH dehydrogenase-like protein SAUSA300_0844 OS=Staphylococcus aureus (strain USA300) GN=SAUSA300_0844 PE=3 SV=1	44.1	39	53	38.6	8.2	11.7	9	43.5333	9.63333	4.51903	0.00220715	447.08	429.65	465.71	409.7	433.41	342.65	447.48	395.253	1.13213	0.147177
Q2FHN5	SAUSA300_1096	carB	Carbamoyl-phosphate synthase large chain OS=Staphylococcus aureus (strain USA300) GN=carB PE=3 SV=1	117.1	38.8	50.6	41.7	8.7	9.7	10.6	43.7	9.66667	4.52069	0.000692507	80.09	77.47	84.8	53.54	65.75	44.66	80.7867	54.65	1.47826	0.0156777
Q2FIA5	SAUSA300_0873	cdr	Coenzyme A disulfide reductase OS=Staphylococcus aureus (strain USA300) GN=cdr PE=1 SV=1	49.3	51.2	73.6	64.4	11.1	15.6	14.9	63.0667	13.8667	4.54808	0.00177935	146.18	140.79	171.4	149.24	143.14	136.4	152.79	142.927	1.06901	0.385639
Q2FIA7	SAUSA300_0871	SAUSA300_0871	Uncharacterized protein SAUSA300_0871 OS=Staphylococcus aureus (strain USA300) GN=SAUSA300_0871 PE=3 SV=1	33.1	61	97.1	74.5	12.1	19.6	18.7	77.5333	16.8	4.61508	0.00490576	444.78	490.58	436.35	406.91	434.79	510.85	457.237	450.85	1.01417	0.865359
A0A0H2XEM3	SAUSA300_2059	atpG	ATP synthase gamma chain OS=Staphylococcus aureus (strain USA300) GN=atpG PE=3 SV=1	29.5	55.4	77.6	66.4	18.1	9.8	12.9	66.4667	13.6	4.88725	0.00151805	697.97	638.77	759.17	584.76	561.71	498.82	698.637	548.43	1.27388	0.0254522
Q2FGF8	SAUSA300_1525	glyQS	Glycine--tRNA ligase OS=Staphylococcus aureus (strain USA300) GN=glyQS PE=3 SV=1	53.6	25.6	34	32.6	4.5	7.8	6.3	30.7333	6.2	4.95699	0.0008948	370.11	363.02	353.23	320.45	359.27	427.91	362.12	369.21	0.980797	0.834469
Q2FHI0	SAUSA300_1151	pyrH	Uridylate kinase OS=Staphylococcus aureus (strain USA300) GN=pyrH PE=3 SV=1	26.1	42.2	74.2	60.2	10	11.2	13.9	58.8667	11.7	5.03134	0.00721249	57.82	45.79	57.9	59.93	57.04	56.98	53.8367	57.9833	0.928485	0.373158
A0A0H2XGZ0	SAUSA300_0562	thiD	Phosphomethylpyrimidine kinase OS=Staphylococcus aureus (strain USA300) GN=thiD PE=4 SV=1	29.8	54.8	71.8	53.5	10.4	15.4	9.8	60.0333	11.8667	5.05899	0.00144108	137.8	111.24	142.35	116.03	113.12	131.02	130.463	120.057	1.08668	0.404413
Q2FF10	SAUSA300_2072	prfA	Peptide chain release factor 1 OS=Staphylococcus aureus (strain USA300) GN=prfA PE=3 SV=1	40.3	57.1	81.9	67.1	11.6	14.1	13.2	68.7	12.9667	5.2982	0.00153271	155.01	147.03	151.55	150.37	148.77	157.59	151.197	152.243	0.993125	0.783578
A0A0H2XHS2	SAUSA300_1640	icd	Isocitrate dehydrogenase [NADP] OS=Staphylococcus aureus (strain USA300) GN=icd PE=4 SV=1	46.4	42.6	52.6	45.8	6.7	10.7	8.6	47	8.66667	5.42308	0.000267147	289.91	265.76	318.19	321.55	311.11	331.75	291.287	321.47	0.906108	0.137357
A0A0H2XEF1	SAUSA300_1465	SAUSA300_1465	2-oxoisovalerate dehydrogenase, E1 component, beta subunit OS=Staphylococcus aureus (strain USA300) GN=SAUSA300_1465 PE=4 SV=1	36	62.5	90	74.2	15.7	13	12.9	75.5667	13.8667	5.44952	0.00153609	107.62	103.41	114.34	113.72	114.75	92.25	108.457	106.907	1.0145	0.855728
Q2FG18	SAUSA300_1666	rpsD	30S ribosomal protein S4 OS=Staphylococcus aureus (strain USA300) GN=rpsD PE=3 SV=1	23	47.4	54.7	54.2	8.9	10.2	8.9	52.1	9.33333	5.58214	5.77017e-05	533.88	422.3	479.54	458.42	436.35	462.43	478.573	452.4	1.05785	0.474817
A0A0H2XEX9	SAUSA300_0967	purK	N5-carboxyaminoimidazole ribonucleotide synthase OS=Staphylococcus aureus (strain USA300) GN=purK PE=3 SV=1	42.5	47.7	56.6	48.8	7.9	9.5	9.9	51.0333	9.1	5.60806	0.000127162	156.9	126.77	198.69	191.99	178.46	179.76	160.787	183.403	0.876683	0.348034
Q2FHG9	SAUSA300_1162	infB	Translation initiation factor IF-2 OS=Staphylococcus aureus (strain USA300) GN=infB PE=3 SV=1	77.8	53.8	71.8	55.9	8.9	12.3	9.7	60.5	10.3	5.87379	0.000963796	609.07	614	723.89	819.98	746.42	785.17	648.987	783.857	0.82794	0.0351654
A0A0H2XHX5	SAUSA300_0541	SAUSA300_0541	Deoxynucleoside kinase family protein OS=Staphylococcus aureus (strain USA300) GN=SAUSA300_0541 PE=4 SV=1	26.2	85.6	103.9	95.8	14	17.6	16.1	95.1	15.9	5.98113	0.000125404	47.82	38.09	45.97	49.36	44.84	43.59	43.96	45.93	0.957109	0.599548
Q2FG97	SAUSA300_1586	aspS	Aspartate--tRNA ligase OS=Staphylococcus aureus (strain USA300) GN=aspS PE=3 SV=1	66.6	41.3	57.6	42.7	7	8.3	7.8	47.2	7.7	6.12987	0.0016461	63.13	51.69	64.72	53.48	52.2	50.8	59.8467	52.16	1.14737	0.139518
Q2FHJ7	SAUSA300_1134	rplS	50S ribosomal protein L19 OS=Staphylococcus aureus (strain USA300) GN=rplS PE=3 SV=1	13.4	27.3	54.7	42.8	4.1	6.5	9.7	41.6	6.76667	6.14778	0.0126233	243.18	227.85	215.42	268.37	262.87	249.72	228.817	260.32	0.878982	0.0319419
Q2FG20	SAUSA300_1664	ezrA	Septation ring formation regulator EzrA OS=Staphylococcus aureus (strain USA300) GN=ezrA PE=3 SV=1	66.2	41	58.3	46.7	5.2	12	6.5	48.6667	7.9	6.16034	0.00176794	436.35	408.19	367.82	358.04	382.41	353.23	404.12	364.56	1.10851	0.144352
Q2FFR2	SAUSA300_1783	hemE	Uroporphyrinogen decarboxylase OS=Staphylococcus aureus (strain USA300) GN=hemE PE=3 SV=1	39.3	66.6	72.1	78.5	12	10.8	12	72.4	11.6	6.24138	6.17113e-05	102.94	81.55	108.99	117.81	92.63	125.31	97.8267	111.917	0.874103	0.336808
A0A0H2XGD8	SAUSA300_0589	SAUSA300_0589	Aldo/keto reductase family protein OS=Staphylococcus aureus (strain USA300) GN=SAUSA300_0589 PE=4 SV=1	35.4	59.3	70.8	69.1	10.1	8.6	11.9	66.4	10.2	6.5098	0.00011054	25.54	25.02	28.86	25.96	27.57	24.48	26.4733	26.0033	1.01807	0.769327
Q2FGI7	SAUSA300_1496	gcvPB	Probable glycine dehydrogenase (decarboxylating) subunit 2 OS=Staphylococcus aureus (strain USA300) GN=gcvPB PE=3 SV=1	54.7	28.4	146.5	510.6	48.1	23.4	33.4	228.5	34.9667	6.5348	0.25367	56.98	45.04	63.44	59.05	48.65	44.26	55.1533	50.6533	1.08884	0.552516
Q2FF01	SAUSA300_2081	pyrG	CTP synthase OS=Staphylococcus aureus (strain USA300) GN=pyrG PE=3 SV=1	60	25.2	37.1	30.5	4.2	4.3	5.2	30.9333	4.56667	6.77372	0.00158632	191.16	139.68	166.65	160.32	135.15	165.84	165.83	153.77	1.07843	0.531144
A0A0H2XES4	SAUSA300_0716	SAUSA300_0716	Ribonucleoside-diphosphate reductase OS=Staphylococcus aureus (strain USA300) GN=SAUSA300_0716 PE=3 SV=1	80.1	15.3	19.5	15	1.4	3.5	2.4	16.6	2.43333	6.82192	0.000843877	970.2	928.14	892.55	815.83	822.49	895.93	930.297	844.75	1.10127	0.0661001
A0A0H2XJR2	SAUSA300_1369	SAUSA300_1369	Pyridine nucleotide-disulfide oxidoreductase OS=Staphylococcus aureus (strain USA300) GN=SAUSA300_1369 PE=4 SV=1	36.7	56.7	73.6	58.4	8.4	9.2	9.2	62.9	8.93333	7.04104	0.000554943	78.6	68.36	79.79	108.7	94.04	91.98	75.5833	98.24	0.769374	0.023926
A0A0H2XIY1	SAUSA300_2161	hysA	Hyaluronate lyase OS=Staphylococcus aureus (strain USA300) GN=hysA PE=4 SV=1	91.9	67.3	60.4	50.2	6.7	8.7	9.5	59.3	8.3	7.14458	0.00053526	10.96	9.94	8.5	8.78	8.12	8.75	9.8	8.55	1.1462	0.168821
A0A0H2XIJ1	SAUSA300_0912	SAUSA300_0912	Enoyl-[acyl-carrier-protein] reductase [NADPH] OS=Staphylococcus aureus (strain USA300) GN=SAUSA300_0912 PE=1 SV=1	28	53	81.2	65.1	6.8	9.3	10.2	66.4333	8.76667	7.57795	0.00218503	256.81	216.47	246.42	245.62	218.6	243.18	239.9	235.8	1.01739	0.79623
Q2FI09	SAUSA300_0971	purL	Phosphoribosylformylglycinamidine synthase subunit PurL OS=Staphylococcus aureus (strain USA300) GN=purL PE=3 SV=1	79.5	20.3	28.5	20.3	2.6	3.3	3.2	23.0333	3.03333	7.59341	0.00187838	526.04	436.35	532.16	464.24	526.04	387.93	498.183	459.403	1.08441	0.485685
A0A0H2XHB4	SAUSA300_0478	prs	Ribose-phosphate pyrophosphokinase OS=Staphylococcus aureus (strain USA300) GN=prs PE=3 SV=1	35.3	39.8	75.2	55	8	7.6	6.4	56.6667	7.33333	7.72727	0.00860844	433.41	427.91	490.58	418.34	387.18	395.51	450.633	400.343	1.12562	0.085158
A0A0H2XEX6	SAUSA300_1159	nusA	Transcription termination/antitermination protein NusA OS=Staphylococcus aureus (strain USA300) GN=nusA PE=3 SV=1	43.7	42.6	68.3	57.7	6.4	7.6	7.3	56.2	7.1	7.91549	0.00276643	339.29	370.11	434.79	481.42	516.1	394.13	381.397	463.883	0.822182	0.146855
Q2FHX4	SAUSA300_1006	SAUSA300_1006	UPF0637 protein SAUSA300_1006 OS=Staphylococcus aureus (strain USA300) GN=SAUSA300_1006 PE=3 SV=1	24	46.1	77.8	52.8	7.3	6.8	8	58.9	7.36667	7.99548	0.00592911	85.64	87.05	63.85	79.03	80.24	83.6	78.8467	80.9567	0.973937	0.795907
A0A0H2XFX6	SAUSA300_1650	SAUSA300_1650	Uncharacterized protein OS=Staphylococcus aureus (strain USA300) GN=SAUSA300_1650 PE=4 SV=1	35.1	92	94.1	126.7	10.6	11.1	12.8	104.267	11.5	9.06667	0.00118079	107.11	103.68	114.75	102.33	111.24	97.1	108.513	103.557	1.04786	0.399955
A0A0H2XFA9	SAUSA300_2104	glmS	Glutamine--fructose-6-phosphate aminotransferase [isomerizing] OS=Staphylococcus aureus (strain USA300) GN=glmS PE=3 SV=1	65.8	38.1	38.9	42.1	2.3	4.7	3.8	39.7	3.6	11.0278	1.37569e-05	140.42	141.74	152.27	146.74	129.6	140.57	144.81	138.97	1.04202	0.403637
A0A0H2XEK9	SAUSA300_1801	fumC	Fumarate hydratase class II OS=Staphylococcus aureus (strain USA300) GN=fumC PE=3 SV=1	51.1	54.9	78.2	61.6	4.6	4.6	5.4	64.9	4.86667	13.3356	0.000977352	144.27	127.96	140.42	121.31	118.75	119.91	137.55	119.99	1.14635	0.0242762
A0A0H2XFS4	SAUSA300_0976	purD	Phosphoribosylamine--glycine ligase OS=Staphylococcus aureus (strain USA300) GN=purD PE=3 SV=1	45.8	35.7	51.2	41.8	2.8	2.8	3.2	42.9	2.93333	14.625	0.000895592	1913.42	1587.78	1860.47	1461.86	1721.32	1278.22	1787.22	1487.13	1.20179	0.140158
A0A0H2XK44	SAUSA300_1932	SAUSA300_1932	Conserved hypothetical phage protein OS=Staphylococcus aureus (strain USA300) GN=SAUSA300_1932 PE=4 SV=1	13.7	82.1	75.8	70.9	4.4	2.6	7.5	76.2667	4.83333	15.7793	3.57379e-05	102.05	60.33	122.65	76.96	51.69	87.5	95.01	72.05	1.31867	0.339478
A0A0H2XG74	SAUSA300_0688	SAUSA300_0688	Oxidoreductase, aldo/keto reductase family OS=Staphylococcus aureus (strain USA300) GN=SAUSA300_0688 PE=4 SV=1	32.3	67.7	83.1	54.8	4.1	3.7	4.1	68.5333	3.96667	17.2773	0.00139404	265.76	324.73	264.99	286.91	288.68	264.22	285.16	279.937	1.01866	0.818313
A0A0H2XJ76	SAUSA300_1123	fabD	Malonyl CoA-acyl carrier protein transacylase OS=Staphylococcus aureus (strain USA300) GN=fabD PE=3 SV=1	33.6	45.8	95.4	70.4	2.5	2.8	1.5	70.5333	2.26667	31.1176	0.00886638	118.43	104.31	119.91	145.85	128.46	123.89	114.217	132.733	0.860497	0.0904524
A0A0H2XE54	SAUSA300_1552	SAUSA300_1552	Uncharacterized protein OS=Staphylococcus aureus (strain USA300) GN=SAUSA300_1552 PE=4 SV=1	22.4	100.8	67.9	129.6				99.4333	#DIV/0!	#DIV/0!	#DIV/0!	123.77	116.55	132.73	128.46	130.24	126.77	124.35	128.49	0.96778	0.435802
Q2FE11	SAUSA300_2433	pgcA	Phosphoglucomutase OS=Staphylococcus aureus (strain USA300) GN=pgcA PE=3 SV=2	62.3	61.9	135.6	97.4				98.3	#DIV/0!	#DIV/0!	#DIV/0!	22.65	22.42	22.05	24.45	22.19	23.47	22.3733	23.37	0.957353	0.215094
A0A0H2XJP5	SAUSA300_1287	asd	Aspartate-semialdehyde dehydrogenase OS=Staphylococcus aureus (strain USA300) GN=asd PE=3 SV=1	36.3	95.1	99.2	99.8				98.0333	#DIV/0!	#DIV/0!	#DIV/0!	100.89	94.63	94.44	90.79	81.33	115.11	96.6533	95.7433	1.0095	0.933729
Q2FDY2	SAUSA300_2462	SAUSA300_2462	Putative NAD(P)H nitroreductase SAUSA300_2462 OS=Staphylococcus aureus (strain USA300) GN=SAUSA300_2462 PE=3 SV=1	25.4	70.4	102.9	98.7				90.6667	#DIV/0!	#DIV/0!	#DIV/0!	72.23	64.54	90.18	125.04	75.58	103.68	75.65	101.433	0.74581	0.186954
A0A0H2XH55	SAUSA300_2639	SAUSA300_2639	Cold shock protein OS=Staphylococcus aureus (strain USA300) GN=SAUSA300_2639 PE=4 SV=1	8.4	64.7	121.5	73.5				86.5667	#DIV/0!	#DIV/0!	#DIV/0!	6590.45	7475.66	6590.45	10881	10881	10881	6885.52	10881	0.632804	0.000172173
Q2FF09	SAUSA300_2073	tdk	Thymidine kinase OS=Staphylococcus aureus (strain USA300) GN=tdk PE=3 SV=1	22.2	76.7	101.4	76.4				84.8333	#DIV/0!	#DIV/0!	#DIV/0!	158.57	140.42	191.16	204.29	177.8	215.42	163.383	199.17	0.820321	0.126226
A0A0H2XI00	SAUSA300_1639	phoP	Alkaline phosphatase synthesis transcriptional regulatory protein PhoP OS=Staphylococcus aureus (strain USA300) GN=phoP PE=4 SV=1	27.1	85.5	103.1	63.6				84.0667	#DIV/0!	#DIV/0!	#DIV/0!	240.61	226.14	198.35	223.27	223.27	213.33	221.7	219.957	1.00793	0.898518
A0A0H2XFU3	SAUSA300_1171	SAUSA300_1171	Uncharacterized protein OS=Staphylococcus aureus (strain USA300) GN=SAUSA300_1171 PE=4 SV=1	48.6	76.3	97	77.8				83.7	#DIV/0!	#DIV/0!	#DIV/0!	10.53	9.64	11.33	13.8	15.14	14.88	10.5	14.6067	0.71885	0.00298985
Q2FDF0	SAUSA300_2644	gidB	Ribosomal RNA small subunit methyltransferase G OS=Staphylococcus aureus (strain USA300) GN=rsmG PE=3 SV=1	27.3	78.3	94.7	75.5				82.8333	#DIV/0!	#DIV/0!	#DIV/0!	57.1	55.51	62.54	61.48	51.99	53.63	58.3833	55.7	1.04817	0.499728
A0A0H2XFD7	SAUSA300_0696	SAUSA300_0696	6-carboxy-5,6,7,8-tetrahydropterin synthase OS=Staphylococcus aureus (strain USA300) GN=SAUSA300_0696 PE=3 SV=1	16	73.2	97.6	76.6				82.4667	#DIV/0!	#DIV/0!	#DIV/0!	39.49	36.96	37.3	35.4	42.72	33.23	37.9167	37.1167	1.02155	0.801514
A0A0H2XFM4	SAUSA300_1507	glk	Glucokinase OS=Staphylococcus aureus (strain USA300) GN=glk PE=4 SV=1	35.1	75.6	88.9	78.9				81.1333	#DIV/0!	#DIV/0!	#DIV/0!	227.28	222.36	242.51	284.86	276.22	317.26	230.717	292.78	0.788021	0.0110796
Q2FGA5	SAUSA300_1578	mnmA	tRNA-specific 2-thiouridylase MnmA OS=Staphylococcus aureus (strain USA300) GN=mnmA PE=3 SV=2	42.1	83.2	90	64.9				79.3667	#DIV/0!	#DIV/0!	#DIV/0!	104.06	88.89	97.4	97.89	89.47	86.8	96.7833	91.3867	1.05905	0.383386
Q2FH00	SAUSA300_1331	ald1	Alanine dehydrogenase 1 OS=Staphylococcus aureus (strain USA300) GN=ald1 PE=3 SV=1	40.2	60.7	86.5	79.3				75.5	#DIV/0!	#DIV/0!	#DIV/0!	2.89	2.14	3.51	3.75	2.74	3.05	2.84667	3.18	0.895178	0.538452
A0A0H2XJ48	SAUSA300_1583	SAUSA300_1583	Uncharacterized protein OS=Staphylococcus aureus (strain USA300) GN=SAUSA300_1583 PE=4 SV=1	15.6	77.6	92.6	56				75.4	#DIV/0!	#DIV/0!	#DIV/0!	268.37	274.34	267.39	325.94	265.76	385.36	270.033	325.687	0.82912	0.182953
A0A0H2XIV6	SAUSA300_0573	mvaD	Diphosphomevalonate decarboxylase OS=Staphylococcus aureus (strain USA300) GN=mvaD PE=4 SV=1	36.8	71.5	76.7	74.2				74.1333	#DIV/0!	#DIV/0!	#DIV/0!	178.8	164.89	165.56	190.63	204.29	182.3	169.75	192.407	0.882246	0.0447085
Q2FG85	SAUSA300_1598	ruvA	Holliday junction ATP-dependent DNA helicase RuvA OS=Staphylococcus aureus (strain USA300) GN=ruvA PE=3 SV=1	22.2	51.2	83.2	71.4				68.6	#DIV/0!	#DIV/0!	#DIV/0!	67.21	62.73	63.48	56.24	54.37	53.71	64.4733	54.7733	1.17709	0.00356068
A0A0H2XGG7	SAUSA300_0601	SAUSA300_0601	Hydrolase, alpha/beta hydrolase fold family OS=Staphylococcus aureus (strain USA300) GN=SAUSA300_0601 PE=4 SV=1	30.9	54.3	82.7	67.3				68.1	#DIV/0!	#DIV/0!	#DIV/0!	29.11	37.67	31.85	31.85	31.17	32.98	32.8767	32	1.0274	0.75096
A0A0H2XHR4	SAUSA300_1226	SAUSA300_1226	Homoserine dehydrogenase OS=Staphylococcus aureus (strain USA300) GN=SAUSA300_1226 PE=3 SV=1	46.8	52.8	60.3	77.5				63.5333	#DIV/0!	#DIV/0!	#DIV/0!	399.36	425.42	466.88	543.66	475.89	664.06	430.553	561.203	0.767197	0.0890165
Q2FGW8	SAUSA300_1363	gpsA	Glycerol-3-phosphate dehydrogenase [NAD(P)+] OS=Staphylococcus aureus (strain USA300) GN=gpsA PE=3 SV=1	36	55.1	58.6	76.5				63.4	#DIV/0!	#DIV/0!	#DIV/0!	193.87	175.57	188.38	161.81	140.79	164.56	185.94	155.72	1.19407	0.030981
A0A0H2XF85	SAUSA300_0742	uvrA	UvrABC system protein A OS=Staphylococcus aureus (strain USA300) GN=uvrA PE=3 SV=1	105.3	63.5	37.4	81.7				60.8667	#DIV/0!	#DIV/0!	#DIV/0!	180.27	179.76	208.52	207.94	193.29	170.67	189.517	190.633	0.994142	0.941977
A0A0H2XHN0	SAUSA300_0974	purN	Phosphoribosylglycinamide formyltransferase OS=Staphylococcus aureus (strain USA300) GN=purN PE=3 SV=1	21.1	57.7	74.6	43.5				58.6	#DIV/0!	#DIV/0!	#DIV/0!	1533.04	1216.08	1692.14	1533.04	1438.38	1307.81	1480.42	1426.41	1.03786	0.744137
A0A0H2XGP3	SAUSA300_2055	murA	UDP-N-acetylglucosamine 1-carboxyvinyltransferase OS=Staphylococcus aureus (strain USA300) GN=murA PE=3 SV=1	45	42.9	72.1	58.3				57.7667	#DIV/0!	#DIV/0!	#DIV/0!	653.93	587.4	659.52	742.45	593.55	770.57	633.617	702.19	0.902344	0.314076
A0A0H2XEL8	SAUSA300_1536	SAUSA300_1536	Uncharacterized protein OS=Staphylococcus aureus (strain USA300) GN=SAUSA300_1536 PE=4 SV=1	50.9	54.8	50.2	60.7				55.2333	#DIV/0!	#DIV/0!	#DIV/0!	136.4	108.28	141.74	134.14	112.16	161.81	128.807	136.037	0.946853	0.704177
Q2FH96	SAUSA300_1235	guaC	GMP reductase OS=Staphylococcus aureus (strain USA300) GN=guaC PE=3 SV=1	36.1	51.2	61.3	52.7				55.0667	#DIV/0!	#DIV/0!	#DIV/0!	25.79	23.77	26.28	29.82	28.6	29.51	25.28	29.31	0.862504	0.00906359
Q2FIT4	SAUSA300_0691	saeR	Response regulator SaeR OS=Staphylococcus aureus (strain USA300) GN=saeR PE=3 SV=1	26.8	57.6	56.5	49.4				54.5	#DIV/0!	#DIV/0!	#DIV/0!	299.14	270.46	230.7	305.57	367.82	360.55	266.767	344.647	0.774029	0.0493758
A0A0H2XFJ6	SAUSA300_2159	SAUSA300_2159	Aldo/keto reductase family protein OS=Staphylococcus aureus (strain USA300) GN=SAUSA300_2159 PE=4 SV=1	32.2	45	63.9	52.1				53.6667	#DIV/0!	#DIV/0!	#DIV/0!	73.35	72.71	70.94	67.29	57.82	62.73	72.3333	62.6133	1.15524	0.0263579
Q2FEB2	SAUSA300_2331	sarZ	HTH-type transcriptional regulator SarZ OS=Staphylococcus aureus (strain USA300) GN=sarZ PE=3 SV=1	17.4	54.2	56.2	46.1				52.1667	#DIV/0!	#DIV/0!	#DIV/0!	387.18	545.75	312.79	237.64	370.11	276.22	415.24	294.657	1.40923	0.202368
Q2FG49	SAUSA300_1634	coaE	Dephospho-CoA kinase OS=Staphylococcus aureus (strain USA300) GN=coaE PE=3 SV=1	23.6	44.7	43	68.4				52.0333	#DIV/0!	#DIV/0!	#DIV/0!	95.38	110	101.09	129.6	122.44	123.62	102.157	125.22	0.815817	0.00859697
A0A0H2XFK3	SAUSA300_1966	SAUSA300_1966	Phi77 ORF014-like protein, phage anti-repressor protein OS=Staphylococcus aureus (strain USA300) GN=SAUSA300_1966 PE=4 SV=1	28.7	51.2	40.4	60.3				50.6333	#DIV/0!	#DIV/0!	#DIV/0!	147.48	83.95	250.65	216.47	127.63	233.61	160.693	192.57	0.834467	0.615572
A0A0H2XHJ5	SAUSA300_0820	sufS	Cysteine desulfurase OS=Staphylococcus aureus (strain USA300) GN=sufS PE=3 SV=1	46.2	30.1	61.8	57.9				49.9333	#DIV/0!	#DIV/0!	#DIV/0!	518.26	412.39	661.63	761.11	560.02	595.71	530.76	638.947	0.83068	0.31901
A0A0H2XKH9	SAUSA300_1467	lpdA	Dihydrolipoyl dehydrogenase OS=Staphylococcus aureus (strain USA300) GN=lpdA PE=3 SV=1	51.1	42.1	55.8	34.8				44.2333	#DIV/0!	#DIV/0!	#DIV/0!	135.31	126.25	156.39	173.29	152.66	150.78	139.317	158.91	0.876702	0.162958
Q2FFJ1	SAUSA300_1885	ligA	DNA ligase OS=Staphylococcus aureus (strain USA300) GN=ligA PE=3 SV=1	75	31.4	51.7	35.8				39.6333	#DIV/0!	#DIV/0!	#DIV/0!	72.78	59.37	77.1	76.59	65.57	71.99	69.75	71.3833	0.977119	0.80587
A0A0H2XHF1	SAUSA300_0764	rnr	Ribonuclease R OS=Staphylococcus aureus (strain USA300) GN=rnr PE=3 SV=1	90.4	34.5	45.4	37.9				39.2667	#DIV/0!	#DIV/0!	#DIV/0!	263.46	262.87	278.36	296.01	286.91	270.46	268.23	284.46	0.942945	0.146773
Q2FHN8	SAUSA300_1093	pyrB	Aspartate carbamoyltransferase OS=Staphylococcus aureus (strain USA300) GN=pyrB PE=3 SV=1	33.2	34.9	39.8	40.6				38.4333	#DIV/0!	#DIV/0!	#DIV/0!	36.65	35.73	34.41	20.05	24.99	20.01	35.5967	21.6833	1.64166	0.00143539
Q2FFI3	SAUSA300_1893	nadE	NH(3)-dependent NAD(+) synthetase OS=Staphylococcus aureus (strain USA300) GN=nadE PE=3 SV=1	30.7	34.7	42.4	28.7				35.2667	#DIV/0!	#DIV/0!	#DIV/0!	65.46	55.3	59.26	63.59	60.82	61.32	60.0067	61.91	0.969256	0.569687
A0A0H2XGA1	SAUSA300_2251	SAUSA300_2251	Dehydrogenase family protein OS=Staphylococcus aureus (strain USA300) GN=SAUSA300_2251 PE=4 SV=1	40.7	27.2	39	35.5				33.9	#DIV/0!	#DIV/0!	#DIV/0!	87.19	114.99	90.79	92.25	100.98	92.93	97.6567	95.3867	1.0238	0.816633
A0A0H2XH90	SAUSA300_2483	SAUSA300_2483	3-hydroxy-3-methylglutaryl coenzyme A reductase OS=Staphylococcus aureus (strain USA300) GN=SAUSA300_2483 PE=3 SV=1	46.2	22.6	37.3	40.2				33.3667	#DIV/0!	#DIV/0!	#DIV/0!	93.09	71.43	98.57	99.89	80.5	88.76	87.6967	89.7167	0.977485	0.849932
Q2FF00	SAUSA300_2082	rpoE	Probable DNA-directed RNA polymerase subunit delta OS=Staphylococcus aureus (strain USA300) GN=rpoE PE=3 SV=1	20.9	26.3	40.2	29.2				31.9	#DIV/0!	#DIV/0!	#DIV/0!	288.68	244.56	232.45	304.55	244.56	387.18	255.23	312.097	0.817791	0.272554
Q2FG09	SAUSA300_1675	tyrS	Tyrosine--tRNA ligase OS=Staphylococcus aureus (strain USA300) GN=tyrS PE=3 SV=1	47.6	26.8	28.1	28.3				27.7333	#DIV/0!	#DIV/0!	#DIV/0!	14.97	9.92	14.81	15.35	11.26	12.56	13.2333	13.0567	1.01353	0.935465
Q2FFZ8	SAUSA300_1686	murC	UDP-N-acetylmuramate--L-alanine ligase OS=Staphylococcus aureus (strain USA300) GN=murC PE=3 SV=1	49.2	27.2	24.3	22.7				24.7333	#DIV/0!	#DIV/0!	#DIV/0!	221.32	206.01	224.31	228.91	231.83	243.71	217.213	234.817	0.925034	0.0722132
A0A0H2XFT6	SAUSA300_2078	murA	UDP-N-acetylglucosamine 1-carboxyvinyltransferase OS=Staphylococcus aureus (strain USA300) GN=murA PE=3 SV=1	45	21	22.7	28.5				24.0667	#DIV/0!	#DIV/0!	#DIV/0!	210.83	169.81	221.32	211.33	183.58	197.08	200.653	197.33	1.01684	0.85974
A0A0H2XEE1	SAUSA300_0544	SAUSA300_0544	Hydrolase, haloacid dehalogenase-like family OS=Staphylococcus aureus (strain USA300) GN=SAUSA300_0544 PE=4 SV=1	31.8	18.8	27.5	22.8				23.0333	#DIV/0!	#DIV/0!	#DIV/0!	29.64	35.83	29.82	31.37	37.51	37.46	31.7633	35.4467	0.896088	0.270022
Q2FEM9	SAUSA300_2214	femX	Lipid II:glycine glycyltransferase OS=Staphylococcus aureus (strain USA300) GN=femX PE=3 SV=1	48.5	19.2	26.4	21.7				22.4333	#DIV/0!	#DIV/0!	#DIV/0!	101.59	100.89	107.11	116.25	107.87	107.73	103.197	110.617	0.932922	0.0969301
A0A0H2XJ21	SAUSA300_0250	tarJ	Ribulose-5-phosphate reductase OS=Staphylococcus aureus (strain USA300) GN=tarJ PE=3 SV=1	38.4	16	23.9	21.2				20.3667	#DIV/0!	#DIV/0!	#DIV/0!	89.04	99.44	91.16	71.43	85.11	66.91	93.2133	74.4833	1.25147	0.0414959
A0A0H2XI78	SAUSA300_1961	SAUSA300_1961	PhiPVL ORF41-like protein OS=Staphylococcus aureus (strain USA300) GN=SAUSA300_1961 PE=4 SV=1	75.6	22.2	19.9	17.3				19.8	#DIV/0!	#DIV/0!	#DIV/0!	54.37	35.09	80.09	84.92	55.69	93.3	56.5167	77.97	0.724851	0.283109
Q2FHH5	SAUSA300_1156	proS	Proline--tRNA ligase OS=Staphylococcus aureus (strain USA300) GN=proS PE=3 SV=1	63.8	16.7	20	17.4				18.0333	#DIV/0!	#DIV/0!	#DIV/0!	73.77	66.47	76.78	74.6	72.97	63.85	72.34	70.4733	1.02649	0.701666
Q2FHQ4	SAUSA300_1077	murD	UDP-N-acetylmuramoylalanine--D-glutamate ligase OS=Staphylococcus aureus (strain USA300) GN=murD PE=3 SV=1	49.8	11.1	12.1	14.1				12.4333	#DIV/0!	#DIV/0!	#DIV/0!	65.75	62.9	74.6	74.74	77.22	63.44	67.75	71.8	0.943593	0.503305
A0A0H2XJW3	SAUSA300_1994	scrB	Invertase OS=Staphylococcus aureus (strain USA300) GN=scrB PE=3 SV=1	57.9	6.4	8.2	9.7				8.1	#DIV/0!	#DIV/0!	#DIV/0!	105.91	107.87	111.54	127.96	114.34	122.89	108.44	121.73	0.890824	0.0366318
A0A0H2XFM8	SAUSA300_1312	SAUSA300_1312	Acetyltransferase, GNAT family OS=Staphylococcus aureus (strain USA300) GN=SAUSA300_1312 PE=4 SV=1	19.8				77.5	103.3	97.6	#DIV/0!	92.8	#DIV/0!	#DIV/0!	30.89	33.09	38.71	39.42	43.17	42.6	34.23	41.73	0.820273	0.0450165
