# Supplementary material for: Staphylococcus aureus Responds to Physiologically Relevant Temperature Changes by Altering Its Global Transcript and Protein Profile
Source: mSphere. 2021 Mar 17;6(2):e01303-20. doi: 10.1128/mSphere.01303-20 (PMC8546721; doi:10.1128/mSphere.01303-20)
Supplement: DATA SET S4 [file msphere.01303-20-sd004.xlsx]

## Sheet: 34 V 37 - 165 up at 34
Accession	USA300 number	Gene	Description	MW [kDa]	34 °C REPLICATE A	34 °C REPLICATE B	34 °C REPLICATE C	37 °C REPLICATE A	37 °C REPLICATE B	37 °C REPLICATE C	Average 34 °C	Average 37 °C	Ratio 34/37	34 °C REPLICATE A	34 °C REPLICATE B	34 °C REPLICATE C	37 °C REPLICATE A	37 °C REPLICATE B	37 °C REPLICATE C	Average 34 °C	Average 37 °C	Ratio 34/37
A0A0H2XH77	SAUSA300_1713	ribBA	Riboflavin biosynthesis protein RibBA OS=Staphylococcus aureus (strain USA300) GN=ribBA PE=3 SV=1	44.2	217.2	228.1	247.6				230.967			26.4	25.96	37.67	121.31	347.33	125.5	30.01	198.047	0.15153
Q2FFX3	SAUSA300_1712	ribH	6,7-dimethyl-8-ribityllumazine synthase OS=Staphylococcus aureus (strain USA300) GN=ribH PE=3 SV=1	16.4	134.6	133.3	135.9	27.7	41.2	30.1	134.6	33	4.07879	26.28	23.05	23.98	76.68	236.19	76.52	24.4367	129.797	0.188269
Q2FFX3	SAUSA300_1712	ribH	6,7-dimethyl-8-ribityllumazine synthase OS=Staphylococcus aureus (strain USA300) GN=ribH PE=3 SV=1	16.4	213	176.5	220.8	34.9	54.6	53.3	203.433	47.6	4.27381	26.28	23.05	23.98	76.68	236.19	76.52	24.4367	129.797	0.188269
A0A0H2XHA4	SAUSA300_1715	ribD	Riboflavin biosynthesis protein RibD OS=Staphylococcus aureus (strain USA300) GN=ribD PE=3 SV=1	37.4	126.6	132.3	149.6	24	35.6	27.8	136.167	29.1333	4.67391	44.84	53.95	57.74	161.47	403.28	158.57	52.1767	241.107	0.216405
A0A0H2XFK3	SAUSA300_1966	SAUSA300_1966	Phi77 ORF014-like protein, phage anti-repressor protein OS=Staphylococcus aureus (strain USA300) GN=SAUSA300_1966 PE=4 SV=1	28.7	180.7	280.5	287	51.2	40.4	60.3	249.4	50.6333	4.92561	63.19	85.53	130.61	147.48	83.95	250.65	93.11	160.693	0.579427
A0A0H2XI78	SAUSA300_1961	SAUSA300_1961	PhiPVL ORF41-like protein OS=Staphylococcus aureus (strain USA300) GN=SAUSA300_1961 PE=4 SV=1	75.6	263.7	283.4	293.5	22.2	19.9	17.3	280.2	19.8	14.1515	24.42	30.84	47.82	54.37	35.09	80.09	34.36	56.5167	0.607962
A0A0H2XII8	SAUSA300_0777	SAUSA300_0777	Cold shock protein OS=Staphylococcus aureus (strain USA300) GN=SAUSA300_0777 PE=4 SV=1	7.4	235.4	223.3	181.5	66.6	78.5	58.7	213.4	67.9333	3.14132	5206.81	6190.25	6924.75	10881	6590.45	10881	6107.27	9450.79	0.646218
Q2FKN8	SAUSA300_0020	walR	Transcriptional regulatory protein WalR OS=Staphylococcus aureus (strain USA300) GN=walR PE=3 SV=1	27.2	142.8	256.8	339.2	59.5	35.1	36.9	246.267	43.8333	5.61825	211.33	226.73	251.15	342.65	307.5	365.2	229.737	338.45	0.678791
A0A0H2XEX6	SAUSA300_1159	nusA	Transcription termination/antitermination protein NusA OS=Staphylococcus aureus (strain USA300) GN=nusA PE=3 SV=1	43.7	205.8	249.9	254.5	42.6	68.3	57.7	236.733	56.2	4.21234	254.45	262.87	306.68	339.29	370.11	434.79	274.667	381.397	0.72016
A0A0H2XEL8	SAUSA300_1536	SAUSA300_1536	Uncharacterized protein OS=Staphylococcus aureus (strain USA300) GN=SAUSA300_1536 PE=4 SV=1	50.9	208.5	244.2	281.6	54.8	50.2	60.7	244.767	55.2333	4.4315	79.79	100.03	100.98	136.4	108.28	141.74	93.6	128.807	0.72667
A0A0H2XFW9	SAUSA300_1178	recA	Protein RecA OS=Staphylococcus aureus (strain USA300) GN=recA PE=3 SV=1	34.9	200.5	223	230.8	42.1	67.5	36.3	218.1	48.6333	4.48458	779.94	879.56	1003.07	1146.53	1127.59	1372.36	887.523	1215.49	0.730175
Q2FF59	SAUSA300_2023	rsbW	Serine-protein kinase RsbW OS=Staphylococcus aureus (strain USA300) GN=rsbW PE=3 SV=1	17.9	199.8	215.3	214.1	58.3	78.6	65.6	209.733	67.5	3.10716	324.73	340.69	324.73	475.89	431.4	447.08	330.05	451.457	0.731078
Q2FF00	SAUSA300_2082	rpoE	Probable DNA-directed RNA polymerase subunit delta OS=Staphylococcus aureus (strain USA300) GN=rpoE PE=3 SV=1	20.9	235.4	276.9	292	26.3	40.2	29.2	268.1	31.9	8.40439	197.62	182.3	189.48	288.68	244.56	232.45	189.8	255.23	0.743643
Q2FHI0	SAUSA300_1151	pyrH	Uridylate kinase OS=Staphylococcus aureus (strain USA300) GN=pyrH PE=3 SV=1	26.1	210.6	228.7	249	42.2	74.2	60.2	229.433	58.8667	3.89751	35.28	41.79	43.62	57.82	45.79	57.9	40.23	53.8367	0.74726
A0A0H2XHJ3	SAUSA300_1070	SAUSA300_1070	Uncharacterized N-acetyltransferase SAUSA300_1070 OS=Staphylococcus aureus (strain USA300) GN=SAUSA300_1070 PE=3 SV=1	17	169.3	204.9	229.4	51.2	80.8	67.6	201.2	66.5333	3.02405	231.83	247.45	280.32	347.33	354.52	303.22	253.2	335.023	0.755768
A0A0H2XHR4	SAUSA300_1226	SAUSA300_1226	Homoserine dehydrogenase OS=Staphylococcus aureus (strain USA300) GN=SAUSA300_1226 PE=3 SV=1	46.8	192.7	225.1	291.6	52.8	60.3	77.5	236.467	63.5333	3.72193	284.86	318.19	379.61	399.36	425.42	466.88	327.553	430.553	0.760773
A0A0H2XHJ5	SAUSA300_0820	sufS	Cysteine desulfurase OS=Staphylococcus aureus (strain USA300) GN=sufS PE=3 SV=1	46.2	237	239.3	274	30.1	61.8	57.9	250.1	49.9333	5.00868	390.48	395.51	433.41	518.26	412.39	661.63	406.467	530.76	0.76582
A0A0H2XHA9	SAUSA300_1182	SAUSA300_1182	Pyruvate ferredoxin oxidoreductase, alpha subunit OS=Staphylococcus aureus (strain USA300) GN=SAUSA300_1182 PE=4 SV=1	64.5	152.8	205.5	246.9	59.4	69.2	71.9	201.733	66.8333	3.01845	34.41	43.79	40.23	52.85	50.03	51.25	39.4767	51.3767	0.768377
A0A0H2XFM8	SAUSA300_1312	SAUSA300_1312	Acetyltransferase, GNAT family OS=Staphylococcus aureus (strain USA300) GN=SAUSA300_1312 PE=4 SV=1	19.8	202.3	165	254.2				207.167			26.22	28.47	24.34	30.89	33.09	38.71	26.3433	34.23	0.769598
A0A0H2XIG7	SAUSA300_1181	SAUSA300_1181	Uncharacterized protein OS=Staphylococcus aureus (strain USA300) GN=SAUSA300_1181 PE=4 SV=1	29.9	179.8	223.9	284.5	31.6	46.7	37.6	229.4	38.6333	5.93788	43.59	49.62	50.09	69.75	51.63	63.19	47.7667	61.5233	0.776399
A0A0H2XGP3	SAUSA300_2055	murA	UDP-N-acetylglucosamine 1-carboxyvinyltransferase OS=Staphylococcus aureus (strain USA300) GN=murA PE=3 SV=1	45	219.7	250.9	256.1	42.9	72.1	58.3	242.233	57.7667	4.19331	453.9	522.14	504.79	653.93	587.4	659.52	493.61	633.617	0.779036
A0A0H2XHS0	SAUSA300_1937	SAUSA300_1937	Phi77 ORF045-like protein OS=Staphylococcus aureus (strain USA300) GN=SAUSA300_1937 PE=4 SV=1	10.9	182.8	180.9	223.6	57.8	49.7	49.5	195.767	52.3333	3.74076	57.1	85.11	104.31	116.55	41.79	155.01	82.1733	104.45	0.786724
Q2FHG9	SAUSA300_1162	infB	Translation initiation factor IF-2 OS=Staphylococcus aureus (strain USA300) GN=infB PE=3 SV=1	77.8	248.9	220.7	218	53.8	71.8	55.9	229.2	60.5	3.78843	533.88	498.82	516.1	609.07	614	723.89	516.267	648.987	0.795497
A0A0H2XJ51	SAUSA300_0812	SAUSA300_0812	Uncharacterized protein OS=Staphylococcus aureus (strain USA300) GN=SAUSA300_0812 PE=4 SV=1	32.2	227.5	201	220.5	58	81.4	55.6	216.333	65	3.32821	80.76	75.94	96.56	99.44	87.3	131.2	84.42	105.98	0.796565
A0A0H2XGI6	SAUSA300_0367	ssb	Single-stranded DNA-binding protein OS=Staphylococcus aureus (strain USA300) GN=ssb PE=3 SV=1	18.5	172.6	205	251.5	51.3	60.8	64.1	209.7	58.7333	3.57037	1026.55	925.16	1077.94	1326.02	1239.78	1228.64	1009.88	1264.81	0.798445
Q2FF01	SAUSA300_2081	pyrG	CTP synthase OS=Staphylococcus aureus (strain USA300) GN=pyrG PE=3 SV=1	60	246.1	285.3	262.1	25.2	37.1	30.5	264.5	30.9333	8.55065	127.26	145.49	126.77	191.16	139.68	166.65	133.173	165.83	0.803071
A0A0H2XGZ0	SAUSA300_0562	thiD	Phosphomethylpyrimidine kinase OS=Staphylococcus aureus (strain USA300) GN=thiD PE=4 SV=1	29.8	190.1	276.7	217.4	54.8	71.8	53.5	228.067	60.0333	3.799	101.59	106.27	107.62	137.8	111.24	142.35	105.16	130.463	0.80605
A0A0H2XHA0	SAUSA300_2094	SAUSA300_2094	Uncharacterized protein OS=Staphylococcus aureus (strain USA300) GN=SAUSA300_2094 PE=4 SV=1	52.9	181.6	215.4	228.4	58.4	75.9	74.4	208.467	69.5667	2.99665	85.64	113.98	99.72	137.13	104.62	123.89	99.78	121.88	0.818674
Q2FHL2	SAUSA300_1119	SAUSA300_1119	Uncharacterized protein SAUSA300_1119 OS=Staphylococcus aureus (strain USA300) GN=SAUSA300_1119 PE=4 SV=1	60.5	205.1	266.8	271	33.5	46.6	33.5	247.633	37.8667	6.53961	382.41	380.23	364.19	455.15	433.41	486.75	375.61	458.437	0.819328
Q2FHG4	SAUSA300_1167	pnpA	Polyribonucleotide nucleotidyltransferase OS=Staphylococcus aureus (strain USA300) GN=pnp PE=3 SV=1	77.3	181.4	217.6	229.2	48.4	81.8	65.2	209.4	65.1333	3.21494	233.06	228.91	242.04	278.36	263.46	316.12	234.67	285.98	0.820582
Q2FH47	SAUSA300_1284	cvfB	Conserved virulence factor B OS=Staphylococcus aureus (strain USA300) GN=cvfB PE=3 SV=1	34.2	189.7	270.6	243.2	42.8	61.2	44.4	234.5	49.4667	4.74057	488.38	501.54	536.33	618.57	560.02	675.27	508.75	617.953	0.823282
A0A0H2XIV6	SAUSA300_0573	mvaD	Diphosphomevalonate decarboxylase OS=Staphylococcus aureus (strain USA300) GN=mvaD PE=4 SV=1	36.8	190.1	235.3	252.3	71.5	76.7	74.2	225.9	74.1333	3.04721	148.23	134.89	136.27	178.8	164.89	165.56	139.797	169.75	0.823544
A0A0H2XFH8	SAUSA300_0994	pdhB	Pyruvate dehydrogenase E1 component, beta subunit OS=Staphylococcus aureus (strain USA300) GN=pdhB PE=4 SV=1	35.2	174.8	234.6	247.1	39.8	60.7	51.4	218.833	50.6333	4.32192	579.52	652.42	710.65	710.65	715.9	919.99	647.53	782.18	0.827853
Q2FIX0	SAUSA300_0655	SAUSA300_0655	Probable transcriptional regulatory protein SAUSA300_0655 OS=Staphylococcus aureus (strain USA300) GN=SAUSA300_0655 PE=3 SV=1	26.3	212.4	241	241.9	45.3	64.5	50	231.767	53.2667	4.35106	269.09	288.68	282.65	358.04	233.61	414.51	280.14	335.387	0.835275
Q2FHI7	SAUSA300_1144	trmFO	Methylenetetrahydrofolate--tRNA-(uracil-5-)-methyltransferase TrmFO OS=Staphylococcus aureus (strain USA300) GN=trmFO PE=3 SV=1	48.3	163.2	237.7	248.5	50.7	73.8	67.4	216.467	63.9667	3.38405	47.7	44.95	46.62	55.79	45.38	65.32	46.4233	55.4967	0.836507
Q2FK29	SAUSA300_0235	ldh1	L-lactate dehydrogenase 1 OS=Staphylococcus aureus (strain USA300) GN=ldh1 PE=3 SV=2	34.6	168.5	217.7	268	34.9	58.2	50.2	218.067	47.7667	4.56525	2062.81	1913.42	2145.12	2193.73	2273.81	2828.36	2040.45	2431.97	0.839012
A0A0H2XHD5	SAUSA300_0993	pdhA	Pyruvate dehydrogenase E1 component, alpha subunit OS=Staphylococcus aureus (strain USA300) GN=pdhA PE=4 SV=1	41.4	191.8	230.8	234.6	41.5	60.1	51.8	219.067	51.1333	4.28422	700.71	847.52	892.55	906.65	903.58	1095.29	813.593	968.507	0.840049
Q2FDE9	SAUSA300_2645	mnmG	tRNA uridine 5-carboxymethylaminomethyl modification enzyme MnmG OS=Staphylococcus aureus (strain USA300) GN=mnmG PE=3 SV=2	70.1	186	217.8	225.3	58.9	79.5	71.3	209.7	69.9	3	76.59	71.04	73.5	92.09	78.54	90.47	73.71	87.0333	0.846917
Q2FF43	SAUSA300_2039	ddl	D-alanine--D-alanine ligase OS=Staphylococcus aureus (strain USA300) GN=ddl PE=3 SV=1	40.2	209.7	270.2	251.4	35.7	55.4	42.8	243.767	44.6333	5.46154	115.11	133.53	125.31	151.55	131.85	154.78	124.65	146.06	0.853416
Q2FEM9	SAUSA300_2214	femX	Lipid II:glycine glycyltransferase OS=Staphylococcus aureus (strain USA300) GN=femX PE=3 SV=1	48.5	243	308.1	281.6	19.2	26.4	21.7	277.567	22.4333	12.373	84.3	87.72	92.41	101.59	100.89	107.11	88.1433	103.197	0.85413
A0A0H2XI81	SAUSA300_1894	SAUSA300_1894	Nicotinate phosphoribosyltransferase OS=Staphylococcus aureus (strain USA300) GN=SAUSA300_1894 PE=3 SV=1	55.9	189	225.2	247	57	74.4	64	220.4	65.1333	3.38383	39.1	40.74	43.46	49.69	46.56	47.33	41.1	47.86	0.858755
A0A0H2XGA1	SAUSA300_2251	SAUSA300_2251	Dehydrogenase family protein OS=Staphylococcus aureus (strain USA300) GN=SAUSA300_2251 PE=4 SV=1	40.7	276.6	290.8	230.8	27.2	39	35.5	266.067	33.9	7.84857	80.88	94.76	77.1	87.19	114.99	90.79	84.2467	97.6567	0.862682
Q2FGF8	SAUSA300_1525	glyQS	Glycine--tRNA ligase OS=Staphylococcus aureus (strain USA300) GN=glyQS PE=3 SV=1	53.6	232.9	296	260.4	25.6	34	32.6	263.1	30.7333	8.56074	319.18	303.9	316.12	370.11	363.02	353.23	313.067	362.12	0.864538
A0A0H2XHF1	SAUSA300_0764	rnr	Ribonuclease R OS=Staphylococcus aureus (strain USA300) GN=rnr PE=3 SV=1	90.4	254.5	278.3	249.4	34.5	45.4	37.9	260.733	39.2667	6.64007	241.26	226.14	230.7	263.46	262.87	278.36	232.7	268.23	0.867539
Q2FF10	SAUSA300_2072	prfA	Peptide chain release factor 1 OS=Staphylococcus aureus (strain USA300) GN=prfA PE=3 SV=1	40.3	196.7	231.6	226.8	57.1	81.9	67.1	218.367	68.7	3.17855	130.81	128.46	134.59	155.01	147.03	151.55	131.287	151.197	0.868317
A0A0H2XH90	SAUSA300_2483	SAUSA300_2483	3-hydroxy-3-methylglutaryl coenzyme A reductase OS=Staphylococcus aureus (strain USA300) GN=SAUSA300_2483 PE=3 SV=1	46.2	219.2	308.3	272.5	22.6	37.3	40.2	266.667	33.3667	7.99201	72.9	78.33	78.22	93.09	71.43	98.57	76.4833	87.6967	0.872135
A0A0H2XGL5	SAUSA300_0349	SAUSA300_0349	Uncharacterized protein OS=Staphylococcus aureus (strain USA300) GN=SAUSA300_0349 PE=4 SV=1	14.5	161	228.1	247.6	42.8	81.4	64.4	212.233	62.8667	3.37593	21.29	34.68	33.09	34.79	26.28	40.92	29.6867	33.9967	0.873223
A0A0H2XEX9	SAUSA300_0967	purK	N5-carboxyaminoimidazole ribonucleotide synthase OS=Staphylococcus aureus (strain USA300) GN=purK PE=3 SV=1	42.5	203.6	255.1	261	47.7	56.6	48.8	239.9	51.0333	4.70085	117.81	136.83	166.89	156.9	126.77	198.69	140.51	160.787	0.873891
A0A0H2XFL9	SAUSA300_1009	typA	GTP-binding protein OS=Staphylococcus aureus (strain USA300) GN=typA PE=4 SV=1	69.2	203.4	261.1	244.9	45.8	58.2	45.2	236.467	49.7333	4.75469	243.18	239.57	218.03	299.94	256.81	244.56	233.593	267.103	0.874543
Q2FEP6	SAUSA300_2197	rplP	50S ribosomal protein L16 OS=Staphylococcus aureus (strain USA300) GN=rplP PE=3 SV=1	16.2	40.7	247.7	290.6	40	54.8	60	193	51.6	3.74031	576.7	637.11	725.49	687.75	656.62	871.65	646.433	738.673	0.875127
Q2FFV6	SAUSA300_1730	metK	S-adenosylmethionine synthase OS=Staphylococcus aureus (strain USA300) GN=metK PE=3 SV=1	43.6	178.7	203.6	231.7	54.2	72.8	59.6	204.667	62.2	3.29046	113.72	121.31	116.55	155.98	116.25	128.46	117.193	133.563	0.877436
A0A0H2XJR2	SAUSA300_1369	SAUSA300_1369	Pyridine nucleotide-disulfide oxidoreductase OS=Staphylococcus aureus (strain USA300) GN=SAUSA300_1369 PE=4 SV=1	36.7	194.1	253.7	236.7	56.7	73.6	58.4	228.167	62.9	3.62745	66.91	67.48	64.82	78.6	68.36	79.79	66.4033	75.5833	0.878545
A0A0H2XEE1	SAUSA300_0544	SAUSA300_0544	Hydrolase, haloacid dehalogenase-like family OS=Staphylococcus aureus (strain USA300) GN=SAUSA300_0544 PE=4 SV=1	31.8	252.6	255.4	322.9	18.8	27.5	22.8	276.967	23.0333	12.0246	25.63	30.14	27.97	29.64	35.83	29.82	27.9133	31.7633	0.878791
A0A0H2XIJ1	SAUSA300_0912	SAUSA300_0912	Enoyl-[acyl-carrier-protein] reductase [NADPH] OS=Staphylococcus aureus (strain USA300) GN=SAUSA300_0912 PE=1 SV=1	28	221.8	226.3	226.3	53	81.2	65.1	224.8	66.4333	3.38384	206.01	211.54	215.23	256.81	216.47	246.42	210.927	239.9	0.879227
Q2FJ98	SAUSA300_0527	rpoB	DNA-directed RNA polymerase subunit beta OS=Staphylococcus aureus (strain USA300) GN=rpoB PE=3 SV=2	133.1	234.6	292.5	248.6	26.1	38.3	31.4	258.567	31.9333	8.09708	1070.72	1200.51	1228.64	1216.08	1248.21	1514.85	1166.62	1326.38	0.879554
Q2FG27	SAUSA300_1657	ackA	Acetate kinase OS=Staphylococcus aureus (strain USA300) GN=ackA PE=3 SV=1	44	172.3	225.8	230.9	51.2	76.6	70.3	209.667	66.0333	3.17516	142.87	162.17	164.08	176.85	152.27	200.33	156.373	176.483	0.886052
A0A0H2XEK9	SAUSA300_1801	fumC	Fumarate hydratase class II OS=Staphylococcus aureus (strain USA300) GN=fumC PE=3 SV=1	51.1	208.5	231.3	250.8	54.9	78.2	61.6	230.2	64.9	3.547	114.34	131.2	120.72	144.27	127.96	140.42	122.087	137.55	0.88758
A0A0H2XJW3	SAUSA300_1994	scrB	Invertase OS=Staphylococcus aureus (strain USA300) GN=scrB PE=3 SV=1	57.9	266.3	307.2	302.2	6.4	8.2	9.7	291.9	8.1	36.037	90.6	95.38	103.41	105.91	107.87	111.54	96.4633	108.44	0.889555
A0A0H2XFT6	SAUSA300_2078	murA	UDP-N-acetylglucosamine 1-carboxyvinyltransferase OS=Staphylococcus aureus (strain USA300) GN=murA PE=3 SV=1	45	246	285.3	296.5	21	22.7	28.5	275.933	24.0667	11.4654	169.04	179.06	190.63	210.83	169.81	221.32	179.577	200.653	0.89496
A0A0H2XHL5	SAUSA300_1659	tpx	Probable thiol peroxidase OS=Staphylococcus aureus (strain USA300) GN=tpx PE=3 SV=1	18	149	196.3	226.4	50	80.3	59	190.567	63.1	3.02007	206.87	259.61	289.91	271.86	286.91	286.12	252.13	281.63	0.895253
Q2FH96	SAUSA300_1235	guaC	GMP reductase OS=Staphylococcus aureus (strain USA300) GN=guaC PE=3 SV=1	36.1	211.3	269.8	253.7	51.2	61.3	52.7	244.933	55.0667	4.44794	19.72	21.98	26.38	25.79	23.77	26.28	22.6933	25.28	0.897679
A0A0H2XI23	SAUSA300_1318	SAUSA300_1318	DegV family protein OS=Staphylococcus aureus (strain USA300) GN=SAUSA300_1318 PE=4 SV=1	30.6	230.5	271.7	258.2	18.2	32.9	25.5	253.467	25.5333	9.92689	102.47	102.47	92.76	116.03	100.03	114.57	99.2333	110.21	0.900402
Q2FG18	SAUSA300_1666	rpsD	30S ribosomal protein S4 OS=Staphylococcus aureus (strain USA300) GN=rpsD PE=3 SV=1	23	174.9	279.5	261.3	47.4	54.7	54.2	238.567	52.1	4.57901	444.78	464.24	393.17	533.88	422.3	479.54	434.063	478.573	0.906994
A0A0H2XGG7	SAUSA300_0601	SAUSA300_0601	Hydrolase, alpha/beta hydrolase fold family OS=Staphylococcus aureus (strain USA300) GN=SAUSA300_0601 PE=4 SV=1	30.9	198.7	233.3	263.9	54.3	82.7	67.3	231.967	68.1	3.40627	30.49	33.66	25.49	29.11	37.67	31.85	29.88	32.8767	0.908851
Q2FFJ1	SAUSA300_1885	ligA	DNA ligase OS=Staphylococcus aureus (strain USA300) GN=ligA PE=3 SV=1	75	250.3	220.1	310.7	31.4	51.7	35.8	260.367	39.6333	6.56939	67.39	61.76	61.32	72.78	59.37	77.1	63.49	69.75	0.910251
Q2FEI9	SAUSA300_2254	SAUSA300_2254	Putative 2-hydroxyacid dehydrogenase SAUSA300_2254 OS=Staphylococcus aureus (strain USA300) GN=SAUSA300_2254 PE=3 SV=1	34.7	153.2	208.9	276.9	40.9	55.3	53.6	213	49.9333	4.26569	278.36	280.32	297.59	322.68	290.95	324.73	285.423	312.787	0.912518
A0A0H2XHQ1	SAUSA300_1079	ftsA	Cell division protein FtsA OS=Staphylococcus aureus (strain USA300) GN=ftsA PE=3 SV=1	52.9	225.4	284.2	254.7	31.6	45.8	32.3	254.767	36.5667	6.96718	459.69	492.03	484.13	524.05	536.33	512.94	478.617	524.44	0.912624
Q2FGY6	SAUSA300_1345	asnS	Asparagine--tRNA ligase OS=Staphylococcus aureus (strain USA300) GN=asnS PE=3 SV=1	49.1	195	225.9	216.4	53.1	73.2	60.2	212.433	62.1667	3.41716	98.57	104.95	102.05	109.67	105.31	119.69	101.857	111.557	0.913049
Q2FHG3	SAUSA300_1168	rnj2	Ribonuclease J 2 OS=Staphylococcus aureus (strain USA300) GN=rnj2 PE=3 SV=2	62.6	187.9	207	198.4	57.6	61.8	70.9	197.767	63.4333	3.11771	423.7	409.7	455.15	461.36	459.69	482.51	429.517	467.853	0.918058
A0A0H2XDX1	SAUSA300_2283	rpiA	Ribose-5-phosphate isomerase A OS=Staphylococcus aureus (strain USA300) GN=rpiA PE=3 SV=1	25.5	257	258.1	253.4	20.4	37.8	40.4	256.167	32.8667	7.79412	55.84	67.94	64.95	71.6	62.62	71.11	62.91	68.4433	0.919155
Q2FJ94	SAUSA300_0531	rpsG	30S ribosomal protein S7 OS=Staphylococcus aureus (strain USA300) GN=rpsG PE=3 SV=2	17.8	86.9	219.1	258.9	48.9	42.6	47.8	188.3	46.4333	4.05528	1182.34	1302.71	1278.22	1347.71	1070.72	1658.8	1254.42	1359.08	0.922997
Q2FJE2	SAUSA300_0477	glmU	Bifunctional protein GlmU OS=Staphylococcus aureus (strain USA300) GN=glmU PE=3 SV=1	48.5	190.6	258.4	225.3	36	71	52.4	224.767	53.1333	4.23024	276.97	258.67	296.62	273.04	297.59	330.6	277.42	300.41	0.923471
A0A0H2XI62	SAUSA300_1050	SAUSA300_1050	dITP/XTP pyrophosphatase OS=Staphylococcus aureus (strain USA300) GN=SAUSA300_1050 PE=3 SV=1	21.4	202.1	196.1	214.2	55.8	74.9	57	204.133	62.5667	3.26265	95.65	101.31	93.87	106.86	91.98	116.03	96.9433	104.957	0.923651
Q2FGA8	SAUSA300_1575	alaS	Alanine--tRNA ligase OS=Staphylococcus aureus (strain USA300) GN=alaS PE=3 SV=1	98.5	243.9	268.9	235	30	35.3	34.7	249.267	33.3333	7.478	68.18	64.95	59.49	72.16	61.57	72.78	64.2067	68.8367	0.932739
Q2FFJ5	SAUSA300_1881	gatA	Glutamyl-tRNA(Gln) amidotransferase subunit A OS=Staphylococcus aureus (strain USA300) GN=gatA PE=3 SV=1	52.8	202.7	208.5	222.3	60.2	82.3	67.1	211.167	69.8667	3.02242	74.05	83.14	75.33	89.26	76.52	83.43	77.5067	83.07	0.933028
A0A0H2XES4	SAUSA300_0716	SAUSA300_0716	Ribonucleoside-diphosphate reductase OS=Staphylococcus aureus (strain USA300) GN=SAUSA300_0716 PE=3 SV=1	80.1	284.5	303.4	255	15.3	19.5	15	280.967	16.6	16.9257	879.56	953.78	779.94	970.2	928.14	892.55	871.093	930.297	0.936361
A0A0H2XJ76	SAUSA300_1123	fabD	Malonyl CoA-acyl carrier protein transacylase OS=Staphylococcus aureus (strain USA300) GN=fabD PE=3 SV=1	33.6	200.8	233.7	247.1	45.8	95.4	70.4	227.2	70.5333	3.22117	113.98	101.59	106	118.43	104.31	119.91	107.19	114.217	0.938479
Q2FG09	SAUSA300_1675	tyrS	Tyrosine--tRNA ligase OS=Staphylococcus aureus (strain USA300) GN=tyrS PE=3 SV=1	47.6	253	272.8	290.9	26.8	28.1	28.3	272.233	27.7333	9.81611	14.65	11.23	11.57	14.97	9.92	14.81	12.4833	13.2333	0.943325
A0A0H2XIZ7	SAUSA300_2272	SAUSA300_2272	Uncharacterized protein OS=Staphylococcus aureus (strain USA300) GN=SAUSA300_2272 PE=1 SV=1	20.1	185.9	238	277.3	31.4	67.7	40	233.733	46.3667	5.04098	197.96	187.13	214.27	245.62	169.04	218.6	199.787	211.087	0.946467
A0A0H2XG74	SAUSA300_0688	SAUSA300_0688	Oxidoreductase, aldo/keto reductase family OS=Staphylococcus aureus (strain USA300) GN=SAUSA300_0688 PE=4 SV=1	32.3	200.6	246	236	67.7	83.1	54.8	227.533	68.5333	3.32004	282.65	286.12	243.71	265.76	324.73	264.99	270.827	285.16	0.949736
Q2FGW8	SAUSA300_1363	gpsA	Glycerol-3-phosphate dehydrogenase [NAD(P)+] OS=Staphylococcus aureus (strain USA300) GN=gpsA PE=3 SV=1	36	212.4	251.9	245.5	55.1	58.6	76.5	236.6	63.4	3.73186	182.3	172.63	175.04	193.87	175.57	188.38	176.657	185.94	0.950074
A0A0H2XHR6	SAUSA300_2542	SAUSA300_2542	Putative AMP-binding enzyme OS=Staphylococcus aureus (strain USA300) GN=SAUSA300_2542 PE=4 SV=1	59.7	194.2	282.3	269.4	32.5	46.1	44.2	248.633	40.9333	6.0741	208.52	236.19	235.19	238.76	228.5	247.45	226.633	238.237	0.951295
A0A0H2XF85	SAUSA300_0742	uvrA	UvrABC system protein A OS=Staphylococcus aureus (strain USA300) GN=uvrA PE=3 SV=1	105.3	205.9	255	256.5	63.5	37.4	81.7	239.133	60.8667	3.92881	189.48	171.4	181.98	180.27	179.76	208.52	180.953	189.517	0.954815
A0A0H2XKH9	SAUSA300_1467	lpdA	Dihydrolipoyl dehydrogenase OS=Staphylococcus aureus (strain USA300) GN=lpdA PE=3 SV=1	51.1	226.1	256.3	284.9	42.1	55.8	34.8	255.767	44.2333	5.78222	125.31	128.59	145.49	135.31	126.25	156.39	133.13	139.317	0.955593
Q2FDE6	SAUSA300_2648	rpmH	50S ribosomal protein L34 OS=Staphylococcus aureus (strain USA300) GN=rpmH PE=3 SV=1	5.4	208.2	134.1	169				170.433			532.16	397.66	305.57	400.14	589.72	302.3	411.797	430.72	0.956066
A0A0H2XGM0	SAUSA300_2387	SAUSA300_2387	NAD dependent epimerase/dehydratase family protein OS=Staphylococcus aureus (strain USA300) GN=SAUSA300_2387 PE=4 SV=1	31.2	187	227.6	222	55.9	87.4	61.1	212.2	68.1333	3.11448	19.37	23.1	20.68	23.47	20.16	22.35	21.05	21.9933	0.957108
A0A0H2XHS2	SAUSA300_1640	icd	Isocitrate dehydrogenase [NADP] OS=Staphylococcus aureus (strain USA300) GN=icd PE=4 SV=1	46.4	258.2	246.1	228.7	42.6	52.6	45.8	244.333	47	5.19858	299.94	263.46	273.04	289.91	265.76	318.19	278.813	291.287	0.957178
Q2FEP5	SAUSA300_2198	rpsC	30S ribosomal protein S3 OS=Staphylococcus aureus (strain USA300) GN=rpsC PE=3 SV=1	24.1	148.2	238.9	239.3	64	67.2	65.2	208.8	65.4667	3.18941	695.14	770.57	778.03	742.45	723.89	877.01	747.913	781.117	0.957492
A0A0H2XFR7	SAUSA300_0877	clpB	Chaperone protein ClpB OS=Staphylococcus aureus (strain USA300) GN=clpB PE=3 SV=1	98.2	173.3	279.7	277.2	36.8	53.9	45.7	243.4	45.4667	5.35337	209.94	209.94	239.57	211.54	221.32	255.28	219.817	229.38	0.958308
Q2FIA5	SAUSA300_0873	cdr	Coenzyme A disulfide reductase OS=Staphylococcus aureus (strain USA300) GN=cdr PE=1 SV=1	49.3	192.2	229.8	247.3	51.2	73.6	64.4	223.1	63.0667	3.53753	133.95	147.15	158.83	146.18	140.79	171.4	146.643	152.79	0.95977
A0A0H2XKA5	SAUSA300_1521	rpoD	RNA polymerase sigma factor SigA OS=Staphylococcus aureus (strain USA300) GN=rpoD PE=3 SV=1	42.1	205	273.1	283	29.6	42.5	30.9	253.7	34.3333	7.38932	570.28	564.48	528.76	576.7	550.13	584.76	554.507	570.53	0.971915
A0A0H2XGZ4	SAUSA300_0089	SAUSA300_0089	tRNA-dihydrouridine synthase OS=Staphylococcus aureus (strain USA300) GN=SAUSA300_0089 PE=3 SV=1	35.5	171.6	205.9	273.7	29.5	67.1	45.7	217.067	47.4333	4.57625	119.49	114.34	114.99	117.06	106.51	135.31	116.273	119.627	0.971968
A0A0H2XHC2	SAUSA300_0861	gudB	Glutamate dehydrogenase OS=Staphylococcus aureus (strain USA300) GN=gudB PE=3 SV=1	45.7	201.6	235.8	205.7	48.7	65.3	63.1	214.367	59.0333	3.63128	895.93	992.74	1026.55	1003.07	939.94	1054.39	971.74	999.133	0.972583
A0A0H2XF86	SAUSA300_2224	moeA	Molybdopterin biosynthesis protein A OS=Staphylococcus aureus (strain USA300) GN=moeA PE=4 SV=1	45	186.2	254.4	246.5	51.8	45	58.1	229.033	51.6333	4.43577	45.65	49.36	58.62	50.49	49.36	58.07	51.21	52.64	0.972834
A0A0H2XHN0	SAUSA300_0974	purN	Phosphoribosylglycinamide formyltransferase OS=Staphylococcus aureus (strain USA300) GN=purN PE=3 SV=1	21.1	200.2	262.8	261.1	57.7	74.6	43.5	241.367	58.6	4.11889	1307.81	1452.34	1572.23	1533.04	1216.08	1692.14	1444.13	1480.42	0.975484
A0A0H2XGL1	SAUSA300_1641	gltA	Citrate synthase OS=Staphylococcus aureus (strain USA300) GN=gltA PE=3 SV=1	42.6	222.6	219.3	219.6	52.1	65.7	69.8	220.5	62.5333	3.52612	190.63	199.18	205.02	197.08	191.16	220.2	198.277	202.813	0.977631
Q2FEI5	SAUSA300_2258	SAUSA300_2258	Putative formate dehydrogenase SAUSA300_2258 OS=Staphylococcus aureus (strain USA300) GN=SAUSA300_2258 PE=3 SV=1	111.2	205.8	252.5	285.2	41.2	45	31.6	247.833	39.2667	6.31154	1282.31	1307.81	1372.36	1302.71	1438.38	1307.81	1320.83	1349.63	0.978656
Q2FFI7	SAUSA300_1889	purB	Adenylosuccinate lyase OS=Staphylococcus aureus (strain USA300) GN=purB PE=3 SV=1	49.6	171.4	211.2	229.4	52	78.3	69	204	66.4333	3.07075	114.08	121.17	117.81	123.15	113.98	121.61	117.687	119.58	0.984167
Q2FHG7	SAUSA300_1164	truB	tRNA pseudouridine synthase B OS=Staphylococcus aureus (strain USA300) GN=truB PE=3 SV=1	34.6	242	242	230.1	39.2	52.7	45.8	238.033	45.9	5.18591	78.6	96.66	76.59	78.54	92.93	83.95	83.95	85.14	0.986023
Q2FH25	SAUSA300_1306	odhA	2-oxoglutarate dehydrogenase E1 component OS=Staphylococcus aureus (strain USA300) GN=odhA PE=3 SV=1	105.3	209	246.2	263.7	38.2	48.4	49.5	239.633	45.3667	5.28215	679.73	659.52	700.71	669.36	691.7	707.5	679.987	689.52	0.986174
Q2FJC3	SAUSA300_0496	lysS	Lysine--tRNA ligase OS=Staphylococcus aureus (strain USA300) GN=lysS PE=3 SV=1	56.7	276	245.2	212	26.1	26.4	32.4	244.4	28.3	8.63604	247.45	231.83	237.64	262.87	226.73	236.19	238.973	241.93	0.987779
Q2FHV6	SAUSA300_1024	coaD	Phosphopantetheine adenylyltransferase OS=Staphylococcus aureus (strain USA300) GN=coaD PE=3 SV=1	18.4	222.7	255.3	237.3	32.3	22.2	29.9	238.433	28.1333	8.47512	32.01	33.76	29.94	30.4	34.84	31.09	31.9033	32.11	0.993564
Q2FFZ8	SAUSA300_1686	murC	UDP-N-acetylmuramate--L-alanine ligase OS=Staphylococcus aureus (strain USA300) GN=murC PE=3 SV=1	49.2	261.2	301.5	263.1	27.2	24.3	22.7	275.267	24.7333	11.1294	221.7	214.27	211.54	221.32	206.01	224.31	215.837	217.213	0.993662
A0A0H2XHD3	SAUSA300_1729	SAUSA300_1729	Uncharacterized protein OS=Staphylococcus aureus (strain USA300) GN=SAUSA300_1729 PE=4 SV=1	35	122.7	244	238	34.3	71.9	66.1	201.567	57.4333	3.50958	138.37	147.48	141.23	154.37	151.1	123.15	142.36	142.873	0.996407
Q2FEP9	SAUSA300_2194	rplN	50S ribosomal protein L14 OS=Staphylococcus aureus (strain USA300) GN=rplN PE=3 SV=1	13.1	75.4	270.4	279.5	54	49.1	72.6	208.433	58.5667	3.55891	501.54	524.05	627.52	564.48	439.45	653.93	551.037	552.62	0.997135
Q2FH15	SAUSA300_1316	msrB	Peptide methionine sulfoxide reductase MsrB OS=Staphylococcus aureus (strain USA300) GN=msrB PE=3 SV=1	16.3	176.3	208.6	238.7	43.8	54.1	48.9	207.867	48.9333	4.24796	123.89	115.62	144.91	126.98	121.31	134.32	128.14	127.537	1.00473
A0A0H2XHB4	SAUSA300_0478	prs	Ribose-phosphate pyrophosphokinase OS=Staphylococcus aureus (strain USA300) GN=prs PE=3 SV=1	35.3	161.8	280.3	266	39.8	75.2	55	236.033	56.6667	4.16529	451.91	438.06	470.45	433.41	427.91	490.58	453.473	450.633	1.0063
Q2FIR2	SAUSA300_0713	queF	NADPH-dependent 7-cyano-7-deazaguanine reductase OS=Staphylococcus aureus (strain USA300) GN=queF PE=3 SV=1	19.6	121.2	198.5	247.8	48	74.6	49	189.167	57.2	3.30711	40.07	34.62	26.04	32.92	33.4	33.71	33.5767	33.3433	1.007
A0A0H2XIR0	SAUSA300_2147	SAUSA300_2147	Alcohol dehydrogenase, zinc-containing OS=Staphylococcus aureus (strain USA300) GN=SAUSA300_2147 PE=4 SV=1	36.2	182.7	219.5	221.9	59.4	77	70.9	208.033	69.1	3.01061	148.43	145.85	159.41	141	159.84	149.24	151.23	150.027	1.00802
Q2FG49	SAUSA300_1634	coaE	Dephospho-CoA kinase OS=Staphylococcus aureus (strain USA300) GN=coaE PE=3 SV=1	23.6	239.7	268.9	235.3	44.7	43	68.4	247.967	52.0333	4.76553	108.7	95.09	105.91	95.38	110	101.09	103.233	102.157	1.01054
Q2FID4	SAUSA300_0844	SAUSA300_0844	NADH dehydrogenase-like protein SAUSA300_0844 OS=Staphylococcus aureus (strain USA300) GN=SAUSA300_0844 PE=3 SV=1	44.1	219.2	256.9	264.4	39	53	38.6	246.833	43.5333	5.66998	455.15	458.42	445.56	447.08	429.65	465.71	453.043	447.48	1.01243
Q2FG85	SAUSA300_1598	ruvA	Holliday junction ATP-dependent DNA helicase RuvA OS=Staphylococcus aureus (strain USA300) GN=ruvA PE=3 SV=1	22.2	195.2	208.7	290.3	51.2	83.2	71.4	231.4	68.6	3.37318	62.48	68.09	65.32	67.21	62.73	63.48	65.2967	64.4733	1.01277
Q2FEP2	SAUSA300_2201	rplB	50S ribosomal protein L2 OS=Staphylococcus aureus (strain USA300) GN=rplB PE=3 SV=1	30.1	118.8	259.7	173.7	46	52.3	43.3	184.067	47.2	3.89972	970.2	1161.1	1054.39	1046.57	879.56	1206.13	1061.9	1044.09	1.01706
A0A0H2XKK6	SAUSA300_0234	SAUSA300_0234	Putative flavohemoprotein OS=Staphylococcus aureus (strain USA300) GN=SAUSA300_0234 PE=3 SV=1	42.9	183.2	246.3	246.9	48.2	58.2	55.8	225.467	54.0667	4.17016	135.31	185.28	150.51	140.57	173.72	148.23	157.033	154.173	1.01855
Q2FG97	SAUSA300_1586	aspS	Aspartate--tRNA ligase OS=Staphylococcus aureus (strain USA300) GN=aspS PE=3 SV=1	66.6	236.7	244.9	253.6	41.3	57.6	42.7	245.067	47.2	5.19209	64.95	61.91	56.45	63.13	51.69	64.72	61.1033	59.8467	1.021
A0A0H2XHU3	SAUSA300_0002	dnaN	DNA polymerase III subunit beta OS=Staphylococcus aureus (strain USA300) GN=dnaN PE=4 SV=1	41.9	207.3	244.1	237.9	42.6	61.9	50	229.767	51.5	4.46149	325.94	329.28	312.79	308.61	333.12	305.57	322.67	315.767	1.02186
Q2FHH5	SAUSA300_1156	proS	Proline--tRNA ligase OS=Staphylococcus aureus (strain USA300) GN=proS PE=3 SV=1	63.8	233.8	294.1	318	16.7	20	17.4	281.967	18.0333	15.6359	80.5	68.64	74.05	73.77	66.47	76.78	74.3967	72.34	1.02843
Q2FG20	SAUSA300_1664	ezrA	Septation ring formation regulator EzrA OS=Staphylococcus aureus (strain USA300) GN=ezrA PE=3 SV=1	66.2	231.9	243.5	254.8	41	58.3	46.7	243.4	48.6667	5.00137	420.29	420.29	418.34	436.35	408.19	367.82	419.64	404.12	1.0384
Q2FFI3	SAUSA300_1893	nadE	NH(3)-dependent NAD(+) synthetase OS=Staphylococcus aureus (strain USA300) GN=nadE PE=3 SV=1	30.7	225.5	275.6	293	34.7	42.4	28.7	264.7	35.2667	7.50567	65.97	61.48	59.62	65.46	55.3	59.26	62.3567	60.0067	1.03916
A0A0H2XE76	SAUSA300_1458	SAUSA300_1458	Glyoxalase family protein OS=Staphylococcus aureus (strain USA300) GN=SAUSA300_1458 PE=4 SV=1	13.9	152.8	217.9	236.9	50.3	74.4	67.5	202.533	64.0667	3.16129	261.3	284.86	250.65	255.28	260.38	247.83	265.603	254.497	1.04364
Q2FJM6	SAUSA300_0388	guaB	Inosine-5'-monophosphate dehydrogenase OS=Staphylococcus aureus (strain USA300) GN=guaB PE=3 SV=1	52.8	178.6	220.5	222.6	49.4	85.1	70.5	207.233	68.3333	3.03268	144.47	157.59	162.92	134.89	134.89	175.38	154.993	148.387	1.04452
Q2FHJ7	SAUSA300_1134	rplS	50S ribosomal protein L19 OS=Staphylococcus aureus (strain USA300) GN=rplS PE=3 SV=1	13.4	164.1	290.6	300.2	27.3	54.7	42.8	251.633	41.6	6.04888	269.81	227.85	219.88	243.18	227.85	215.42	239.18	228.817	1.04529
Q2FI05	SAUSA300_0975	purH	Bifunctional purine biosynthesis protein PurH OS=Staphylococcus aureus (strain USA300) GN=purH PE=3 SV=1	54.3	133.3	241	265.3	45.3	75.3	59.1	213.2	59.9	3.55927	1880.18	1880.18	1913.42	1880.18	1452.34	2040.57	1891.26	1791.03	1.05596
A0A0H2XFP6	SAUSA300_2400	SAUSA300_2400	Glutamyl-aminopeptidase OS=Staphylococcus aureus (strain USA300) GN=SAUSA300_2400 PE=3 SV=1	39.2	155.8	209.8	207.7	49.7	68.4	61.6	191.1	59.9	3.19032	65.46	63.96	67.76	60.4	61.43	64.82	65.7267	62.2167	1.05642
A0A0H2XDE4	SAUSA300_0672	SAUSA300_0672	Transcriptional regulator, MarR family OS=Staphylococcus aureus (strain USA300) GN=SAUSA300_0672 PE=4 SV=1	17.1	200.9	207.2	231	54.8	62.3	57	213.033	58.0333	3.67088	2665.36	2734.44	2363.15	2519.16	2519.16	2273.81	2587.65	2437.38	1.06165
Q2FG69	SAUSA300_1614	hemL1	Glutamate-1-semialdehyde 2,1-aminomutase 1 OS=Staphylococcus aureus (strain USA300) GN=hemL1 PE=3 SV=1	46.4	204.5	235.6	333.5	27.6	29.5	21.1	257.867	26.0667	9.89258	81.82	73.26	87.3	81.12	66.63	79.14	80.7933	75.63	1.06827
Q2FF21	SAUSA300_2061	atpH	ATP synthase subunit delta OS=Staphylococcus aureus (strain USA300) GN=atpH PE=3 SV=1	20.5	174.6	228.9	241.7	44.6	55.6	44.5	215.067	48.2333	4.45888	656.62	609.07	687.75	691.7	468.14	656.62	651.147	605.487	1.07541
A0A0H2XHZ3	SAUSA300_1791	cbf1	Cmp-binding-factor 1 OS=Staphylococcus aureus (strain USA300) GN=cbf1 PE=4 SV=1	35.8	171.3	222.2	226.4	57.1	77.7	68.2	206.633	67.6667	3.05369	273.75	219.88	220.75	239.57	188.38	234.74	238.127	220.897	1.078
Q2FHQ4	SAUSA300_1077	murD	UDP-N-acetylmuramoylalanine--D-glutamate ligase OS=Staphylococcus aureus (strain USA300) GN=murD PE=3 SV=1	49.8	258	317	287.8	11.1	12.1	14.1	287.6	12.4333	23.1314	73.39	68.69	77.36	65.75	62.9	74.6	73.1467	67.75	1.07966
A0A0H2XFA9	SAUSA300_2104	glmS	Glutamine--fructose-6-phosphate aminotransferase [isomerizing] OS=Staphylococcus aureus (strain USA300) GN=glmS PE=3 SV=1	65.8	228.5	283.2	258.3	38.1	38.9	42.1	256.667	39.7	6.46516	155.01	146.74	170.67	140.42	141.74	152.27	157.473	144.81	1.08745
A0A0H2XEL4	SAUSA300_1938	SAUSA300_1938	Phi77 ORF006-like protein, putative capsid protein OS=Staphylococcus aureus (strain USA300) GN=SAUSA300_1938 PE=4 SV=1	42.2	214	209.5	211.6	66	60.1	70.3	211.7	65.4667	3.23371	68.09	79.03	101.9	70.94	53.23	102.94	83.0067	75.7033	1.09647
Q2FER5	SAUSA300_2178	rpoA	DNA-directed RNA polymerase subunit alpha OS=Staphylococcus aureus (strain USA300) GN=rpoA PE=3 SV=1	35	205.2	270.5	230.2	37.3	53.8	49	235.3	46.7	5.03854	530.47	555.19	637.11	497.54	469.63	589.72	574.257	518.963	1.10655
Q2FJB5	SAUSA300_0510	clpC	ATP-dependent Clp protease ATP-binding subunit ClpC OS=Staphylococcus aureus (strain USA300) GN=clpC PE=3 SV=1	91	163.1	239.7	260.6	42.8	70.9	58.8	221.133	57.5	3.8458	105.91	111.41	115.62	97.89	96.56	106	110.98	100.15	1.10814
A0A0H2XHJ8	SAUSA300_1172	SAUSA300_1172	Peptidase, M16 family OS=Staphylococcus aureus (strain USA300) GN=SAUSA300_1172 PE=4 SV=1	49.9	171.5	226.4	238.1	52.3	83.9	69.4	212	68.5333	3.09339	22.42	16.34	17.66	17.17	16.6	17.12	18.8067	16.9633	1.10867
A0A0H2XJ21	SAUSA300_0250	tarJ	Ribulose-5-phosphate reductase OS=Staphylococcus aureus (strain USA300) GN=tarJ PE=3 SV=1	38.4	253.4	296.6	288.8	16	23.9	21.2	279.6	20.3667	13.7283	112.59	105.91	91.76	89.04	99.44	91.16	103.42	93.2133	1.1095
Q2FI09	SAUSA300_0971	purL	Phosphoribosylformylglycinamidine synthase subunit PurL OS=Staphylococcus aureus (strain USA300) GN=purL PE=3 SV=1	79.5	251.3	294.7	275.7	20.3	28.5	20.3	273.9	23.0333	11.8915	561.71	533.88	564.48	526.04	436.35	532.16	553.357	498.183	1.11075
A0A0H2XJG3	SAUSA300_0995	SAUSA300_0995	Dihydrolipoamide acetyltransferase component of pyruvate dehydrogenase complex OS=Staphylococcus aureus (strain USA300) GN=SAUSA300_0995 PE=3 SV=1	46.4	209.9	295.9	283.5	14.6	39.7	20	263.1	24.7667	10.6231	1054.39	985.4	906.65	805.08	931.36	900.19	982.147	878.877	1.1175
A0A0H2XHG1	SAUSA300_2590	SAUSA300_2590	Uncharacterized protein OS=Staphylococcus aureus (strain USA300) GN=SAUSA300_2590 PE=4 SV=1	25.9	208.1	209.5	192.8	43.6	49.6	45.2	203.467	46.1333	4.4104	59.85	52.7	51.25	46.24	46.19	52.7	54.6	48.3767	1.12864
Q2FFH6	SAUSA300_1900	ppaC	Probable manganese-dependent inorganic pyrophosphatase OS=Staphylococcus aureus (strain USA300) GN=ppaC PE=3 SV=1	34	204.9	243.2	237.6	44.6	71.9	54.8	228.567	57.1	4.00292	350.11	369.01	329.28	305.57	312.79	301.35	349.467	306.57	1.13992
Q2FK44	SAUSA300_0220	pflB	Formate acetyltransferase OS=Staphylococcus aureus (strain USA300) GN=pflB PE=3 SV=1	84.8	198.4	212	243.4	62.6	64.5	57.2	217.933	61.4333	3.54748	2519.16	2561.8	3222.02	2665.36	2040.57	2561.8	2767.66	2422.58	1.14244
Q2FJ93	SAUSA300_0532	fusA	Elongation factor G OS=Staphylococcus aureus (strain USA300) GN=fusA PE=3 SV=3	76.6	206.3	242	246.3	42.8	63	53.6	231.533	53.1333	4.35759	834.71	792.37	852.32	664.06	770.57	728.49	826.467	721.04	1.14621
A0A0H2XHG3	SAUSA300_2541	mqo_2	Probable malate:quinone oxidoreductase OS=Staphylococcus aureus (strain USA300) GN=mqo PE=3 SV=1	56	172.8	200.1	216.8	50.3	63.6	48	196.567	53.9667	3.64237	819.98	856.56	837.53	738.01	752.81	697.97	838.023	729.597	1.14861
Q2FI12	SAUSA300_0968	purC	Phosphoribosylaminoimidazole-succinocarboxamide synthase OS=Staphylococcus aureus (strain USA300) GN=purC PE=3 SV=1	26.7	188.8	241.2	259.5	45.2	68.2	54.6	229.833	56	4.10417	111.09	110.77	117.06	96.32	102.33	95.5	112.973	98.05	1.1522
A0A0H2XFS4	SAUSA300_0976	purD	Phosphoribosylamine--glycine ligase OS=Staphylococcus aureus (strain USA300) GN=purD PE=3 SV=1	45.8	198.3	284	280.1	35.7	51.2	41.8	254.133	42.9	5.92385	2005.89	2145.12	2062.81	1913.42	1587.78	1860.47	2071.27	1787.22	1.15893
A0A0H2XGC9	SAUSA300_1865	vraR	DNA-binding response regulator OS=Staphylococcus aureus (strain USA300) GN=vraR PE=4 SV=1	23.5	173.6	209.2	239.4	47.9	77.1	61.7	207.4	62.2333	3.33262	90.06	79.98	81.33	81.45	62.06	72.62	83.79	72.0433	1.16305
Q2FDQ4	SAUSA300_2540	fda	Fructose-bisphosphate aldolase class 1 OS=Staphylococcus aureus (strain USA300) GN=fda PE=3 SV=1	33	177.3	225.2	248	46.5	68.9	56.1	216.833	57.1667	3.793	599.45	664.06	590.62	506.53	564.48	514.81	618.043	528.607	1.16919
Q2FF22	SAUSA300_2060	atpA	ATP synthase subunit alpha OS=Staphylococcus aureus (strain USA300) GN=atpA PE=3 SV=1	54.6	172.1	236.4	222.7	48.3	69.5	61.5	210.4	59.7667	3.52036	697.97	683.16	713.12	632.93	475.89	679.73	698.083	596.183	1.17092
Q2FF25	SAUSA300_2057	atpC	ATP synthase epsilon chain OS=Staphylococcus aureus (strain USA300) GN=atpC PE=3 SV=1	14.8	178.4	256.5	262.1	41.6	64.3	60.1	232.333	55.3333	4.1988	1316.57	1468.03	1658.8	1294.79	852.32	1557.66	1481.13	1234.92	1.19937
A0A0H2XF17	SAUSA300_1106	SAUSA300_1106	Putative lipoprotein OS=Staphylococcus aureus (strain USA300) GN=SAUSA300_1106 PE=4 SV=1	35.9	196.6	198	173.8	53.9	63.8	47.8	189.467	55.1667	3.43444	27.3	30.35	28.33	23.39	29.46	18.33	28.66	23.7267	1.20792
A0A0H2XGD8	SAUSA300_0589	SAUSA300_0589	Aldo/keto reductase family protein OS=Staphylococcus aureus (strain USA300) GN=SAUSA300_0589 PE=4 SV=1	35.4	194	219.3	257	59.3	70.8	69.1	223.433	66.4	3.36496	29.46	34.07	33.18	25.54	25.02	28.86	32.2367	26.4733	1.2177
A0A0H2XHM6	SAUSA300_0293	SAUSA300_0293	Uncharacterized protein OS=Staphylococcus aureus (strain USA300) GN=SAUSA300_0293 PE=4 SV=1	20	188.2	258.6	291.7	44.1	35.4	45.3	246.167	41.6	5.91747	7.87	7.49	10.5	7.09	8.37	5.75	8.62	7.07	1.21924
A0A0H2XGV6	SAUSA300_0732	SAUSA300_0732	Uncharacterized protein OS=Staphylococcus aureus (strain USA300) GN=SAUSA300_0732 PE=4 SV=1	23.9	237.3	191	258.1	37.8	46.9	63.5	228.8	49.4	4.63158	100.74	139.68	129.33	100.98	110.56	91.53	123.25	101.023	1.22002
Q2FHX4	SAUSA300_1006	SAUSA300_1006	UPF0637 protein SAUSA300_1006 OS=Staphylococcus aureus (strain USA300) GN=SAUSA300_1006 PE=3 SV=1	24	226	211.1	264.1	46.1	77.8	52.8	233.733	58.9	3.96831	85.24	119.49	100.17	85.64	87.05	63.85	101.633	78.8467	1.289
Q2FIT4	SAUSA300_0691	saeR	Response regulator SaeR OS=Staphylococcus aureus (strain USA300) GN=saeR PE=3 SV=1	26.8	202.2	253.7	280.6	57.6	56.5	49.4	245.5	54.5	4.50459	337	305.57	404.48	299.14	270.46	230.7	349.017	266.767	1.30832
Q2FJQ9	SAUSA300_0355	SAUSA300_0355	Probable acetyl-CoA acyltransferase OS=Staphylococcus aureus (strain USA300) GN=SAUSA300_0355 PE=3 SV=1	41.7	179.3	232.3	224	55.4	77.1	64.5	211.867	65.6667	3.2264	199.87	202.49	185.28	157.93	132.96	152.48	195.88	147.79	1.32539
Q2FF24	SAUSA300_2058	atpD	ATP synthase subunit beta OS=Staphylococcus aureus (strain USA300) GN=atpD PE=3 SV=1	51.4	152.8	223.4	237.1	46.3	77.7	61	204.433	61.6667	3.31514	1121.4	1046.57	1161.1	856.56	789.26	852.32	1109.69	832.713	1.33262
A0A0H2XEM3	SAUSA300_2059	atpG	ATP synthase gamma chain OS=Staphylococcus aureus (strain USA300) GN=atpG PE=3 SV=1	29.5	176.5	238.6	244.6	55.4	77.6	66.4	219.9	66.4667	3.30843	975.16	936.23	903.58	697.97	638.77	759.17	938.323	698.637	1.34308
Q2FHN5	SAUSA300_1096	carB	Carbamoyl-phosphate synthase large chain OS=Staphylococcus aureus (strain USA300) GN=carB PE=3 SV=1	117.1	222.9	271.1	245.8	38.8	50.6	41.7	246.6	43.7	5.64302	108.28	123.89	135.65	80.09	77.47	84.8	122.607	80.7867	1.51766
Q2FHN8	SAUSA300_1093	pyrB	Aspartate carbamoyltransferase OS=Staphylococcus aureus (strain USA300) GN=pyrB PE=3 SV=1	33.2	218.1	302.4	264.2	34.9	39.8	40.6	261.567	38.4333	6.80572	54.43	49.02	63.29	36.65	35.73	34.41	55.58	35.5967	1.56138
A0A0H2XIY1	SAUSA300_2161	hysA	Hyaluronate lyase OS=Staphylococcus aureus (strain USA300) GN=hysA PE=4 SV=1	91.9	258.6	227.9	210.7	67.3	60.4	50.2	232.4	59.3	3.91906	16.81	15.71	17.56	10.96	9.94	8.5	16.6933	9.8	1.7034
A0A0H2XFJ6	SAUSA300_2159	SAUSA300_2159	Aldo/keto reductase family protein OS=Staphylococcus aureus (strain USA300) GN=SAUSA300_2159 PE=4 SV=1	32.2	207.1	279	252.8	45	63.9	52.1	246.3	53.6667	4.58944	136.64	134.32	123.89	73.35	72.71	70.94	131.617	72.3333	1.81959
Q2FEB2	SAUSA300_2331	sarZ	HTH-type transcriptional regulator SarZ OS=Staphylococcus aureus (strain USA300) GN=sarZ PE=3 SV=1	17.4	222.5	257.9	263.1	54.2	56.2	46.1	247.833	52.1667	4.7508	837.53	789.26	761.11	387.18	545.75	312.79	795.967	415.24	1.91688
A0A0H2XH33	SAUSA300_2529	SAUSA300_2529	Uncharacterized protein OS=Staphylococcus aureus (strain USA300) GN=SAUSA300_2529 PE=1 SV=1	16.9	168.3	211.5	224.8	55.8	68.5	59.6	201.533	61.3	3.28766	8.09	0	0	0	3.3	0	2.69667	1.1	2.45152
A0A0H2XDQ5	SAUSA300_2572	aur	Zinc metalloproteinase aureolysin OS=Staphylococcus aureus (strain USA300) GN=aur PE=4 SV=1	56.3	248.7	194.9	195.2	71.8	59.4	58	212.933	63.0667	3.37632	106	77.76	92.52	31.15	19.45	24.7	92.0933	25.1	3.66906
A0A0H2XJY4	SAUSA300_1759	SAUSA300_1759	Uncharacterized protein OS=Staphylococcus aureus (strain USA300) GN=SAUSA300_1759 PE=4 SV=1	20.3	105.2	154.2	187.1				148.833			750.43	669.36	632.93	247.83	133.79	174.33	684.24	185.317	3.69227

## Sheet: 34 V 37 - 26 up at 37
Accession	USA300 number	Gene	Description	MW [kDa]	34 °C REPLICATE A	34 °C REPLICATE B	34 °C REPLICATE C	37 °C REPLICATE A	37 °C REPLICATE B	37 °C REPLICATE C	Average 34 °C	Average 37 °C	Ratio 34/37	34 °C REPLICATE A	34 °C REPLICATE B	34 °C REPLICATE C	37 °C REPLICATE A	37 °C REPLICATE B	37 °C REPLICATE C	Average 34 °C	Average 37 °C	Ratio 34/37
Q2FJ78	SAUSA300_0547	sdrD	Serine-aspartate repeat-containing protein D OS=Staphylococcus aureus (strain USA300) GN=sdrD PE=3 SV=1	149.4	30.2	32.6	34.4	87.5	116.2	110.1	32.4	104.6	0.309751	4	5.38	5.85	9.75	7.61	11.16	5.07667	9.50667	0.534175
Q2FJK0	SAUSA300_0415	lpl3	Uncharacterized lipoprotein SAUSA300_0415 OS=Staphylococcus aureus (strain USA300) GN=lpl3 PE=3 SV=1	30.7	33	34.5	46	124.3	161.2	99.2	37.8333	128.233	0.295035	1.01	1.07	1.39	1.98	1.27	1.8	1.15667	1.68333	0.687129
A0A0H2XGM5	SAUSA300_1739	SAUSA300_1739	Uncharacterized protein OS=Staphylococcus aureus (strain USA300) GN=SAUSA300_1739 PE=4 SV=1	24.5	30.7	33.2	28.8	115.8	92.9	87.7	30.9	98.8	0.312753	1514.85	1627.39	1721.32	2363.15	2145.12	2480.46	1621.19	2329.58	0.695915
Q2FF31	SAUSA300_2051	sceD	Probable transglycosylase SceD OS=Staphylococcus aureus (strain USA300) GN=sceD PE=3 SV=1	24.1	18.1	14.6	11.8	85.2	124.9	145.2	14.8333	118.433	0.125246	1.82	1.97	2.78	3.32	2.18	3.38	2.19	2.96	0.739865
A0A0H2XFM7	SAUSA300_0407	SAUSA300_0407	Exotoxin OS=Staphylococcus aureus (strain USA300) GN=SAUSA300_0407 PE=4 SV=1	25.4	22.1	17.1	22.9	60.7	92.2	62.4	20.7	71.7667	0.288435	0.99	0.97	1.36	1.82	1.02	1.57	1.10667	1.47	0.752834
Q2FJJ7	SAUSA300_0418	SAUSA300_0418	Uncharacterized lipoprotein SAUSA300_0418 OS=Staphylococcus aureus (strain USA300) GN=SAUSA300_0418 PE=3 SV=1	30.5				162.5	137.8	104.2		134.833		8.75	7.87	8.25	9.65	10.06	11.98	8.29	10.5633	0.78479
Q2FJS0	SAUSA300_0344	SAUSA300_0344	Efem/EfeO family lipoprotein OS=Staphylococcus aureus (strain USA300) GN=SAUSA300_0344 PE=3 SV=1	32.2	28.9	29.3	29.1	101.9	98.7	91.2	29.1	97.2667	0.299178	1.6	2.99	2.48	3.6	1.82	3.49	2.35667	2.97	0.79349
A0A0H2XFX3	SAUSA300_1985	sdrH	Serine-aspartate repeat family protein, SdrH OS=Staphylococcus aureus (strain USA300) GN=sdrH PE=4 SV=1	46.4	27.9	38.8	33	107.1	128.4	106.3	33.2333	113.933	0.291691	122.44	117.5	132.12	150.37	149.7	155.8	124.02	151.957	0.816154
A0A0H2XGI8	SAUSA300_0231	SAUSA300_0231	ABC transporter, substrate-binding protein OS=Staphylococcus aureus (strain USA300) GN=SAUSA300_0231 PE=4 SV=1	55.4	20.1	20.9	20.8	89.1	91.9	98.9	20.6	93.3	0.220793	22.39	23.89	21.17	28.44	24.37	27.19	22.4833	26.6667	0.843125
Q2FE14	SAUSA300_2430	SAUSA300_2430	Uncharacterized lipoprotein SAUSA300_2430 OS=Staphylococcus aureus (strain USA300) GN=SAUSA300_2430 PE=3 SV=2	30.3				116.3	139.3	125.4		127		8.19	9.07	8.56	10.43	9.61	10.49	8.60667	10.1767	0.845726
A0A0H2XFU0	SAUSA300_2021	SAUSA300_2021	S1 RNA binding domain protein OS=Staphylococcus aureus (strain USA300) GN=SAUSA300_2021 PE=4 SV=1	80.9				150.9	238.5	171.4		186.933		47.21	45.79	41.97	57.9	47.49	52.45	44.99	52.6133	0.855106
A0A0H2XEN7	SAUSA300_0773	SAUSA300_0773	Putative staphylocoagulase OS=Staphylococcus aureus (strain USA300) GN=SAUSA300_0773 PE=4 SV=1	59.2	14.6	15.2	12.9	159.3	119.9	107.4	14.2333	128.867	0.11045	2.66	2.74	3.42	3.56	2.56	3.98	2.94	3.36667	0.873267
Q2FH04	SAUSA300_1327	ebh	Extracellular matrix-binding protein ebh OS=Staphylococcus aureus (strain USA300) GN=ebh PE=3 SV=1	1121.9	32.7	30.6	27.4	92.3	123.8	124.8	30.2333	113.633	0.26606	4.38	4.71	5.79	5.87	4.11	6.79	4.96	5.59	0.887299
A0A0H2XHC7	SAUSA300_2196	rpmC	50S ribosomal protein L29 OS=Staphylococcus aureus (strain USA300) GN=rpmC PE=3 SV=1	8.6	26.6	29.6	28.6	94.2	165.8	108.4	28.2667	122.8	0.230185	464.24	530.47	488.38	560.02	451.91	627.52	494.363	546.483	0.904627
A0A0H2XH59	SAUSA300_2482	SAUSA300_2482	Uncharacterized protein OS=Staphylococcus aureus (strain USA300) GN=SAUSA300_2482 PE=4 SV=1	16.9	30.2	28.2	32.9	178.8	127.5	136.6	30.4333	147.633	0.206141	34.68	38.59	33.3	39.86	33.3	38.76	35.5233	37.3067	0.952198
A0A0H2XF74	SAUSA300_2578	SAUSA300_2578	Putative phage infection protein OS=Staphylococcus aureus (strain USA300) GN=SAUSA300_2578 PE=4 SV=1	108.6	30.3	36.2	37.8	107.9	126.7	114.6	34.7667	116.4	0.298683	59.05	57.04	56.8	60.82	49.99	68.26	57.63	59.69	0.965488
Q2FFZ9	SAUSA300_1685	SAUSA300_1685	UPF0478 protein SAUSA300_1685 OS=Staphylococcus aureus (strain USA300) GN=SAUSA300_1685 PE=3 SV=1	18	22	19.3	25.1	94.6	148.4	130.9	22.1333	124.633	0.177588	2767.49	2969.28	2828.36	2767.49	3163.08	2665.36	2855.04	2865.31	0.996417
Q2FGI7	SAUSA300_1496	gcvPB	Probable glycine dehydrogenase (decarboxylating) subunit 2 OS=Staphylococcus aureus (strain USA300) GN=gcvPB PE=3 SV=1	54.7	35.7	40.9	33	28.4	146.5	510.6	36.5333	228.5	0.159883	59.17	54.62	53.54	56.98	45.04	63.44	55.7767	55.1533	1.0113
A0A0H2XDR6	SAUSA300_1251	parC	DNA topoisomerase 4 subunit A OS=Staphylococcus aureus (strain USA300) GN=parC PE=3 SV=1	91	21.8	29.2	38.5	133.6	164.5	142.2	29.8333	146.767	0.20327	82.55	68.36	67.7	72.08	69.94	73.86	72.87	71.96	1.01265
A0A0H2XIZ0	SAUSA300_1668	SAUSA300_1668	OsmC/Ohr family protein OS=Staphylococcus aureus (strain USA300) GN=SAUSA300_1668 PE=4 SV=1	16.1				146.2	152	135.6		144.6		86.04	103.15	112.38	102.47	94.44	100.17	100.523	99.0267	1.01511
A0A0H2XER4	SAUSA300_2213	SAUSA300_2213	AcrB/AcrD/AcrF family protein OS=Staphylococcus aureus (strain USA300) GN=SAUSA300_2213 PE=3 SV=1	114.6				114.9	162	106.8		127.9		89.47	75.78	79.03	71.37	71.04	85.4	81.4267	75.9367	1.0723
A0A0H2XEM1	SAUSA300_0422	SAUSA300_0422	Uncharacterized protein OS=Staphylococcus aureus (strain USA300) GN=SAUSA300_0422 PE=4 SV=1	11.8	31.3	38.9	38.1	112.5	139.1	117	36.1	122.867	0.293814	57.04	45.1	51.54	45.87	42.11	48.45	51.2267	45.4767	1.12644
A0A0H2XFP5	SAUSA300_0959	fmt	Fmt protein OS=Staphylococcus aureus (strain USA300) GN=fmt PE=4 SV=1	46	18.1	45.1	58.6	146.6	112.9	105.2	40.6	121.567	0.333973	30.04	30.58	26.56	26.8	25.63	23.89	29.06	25.44	1.1423
Q2FER4	SAUSA300_2179	rpsK	30S ribosomal protein S11 OS=Staphylococcus aureus (strain USA300) GN=rpsK PE=3 SV=1	13.9				100.7	151.1	135.9		129.233		347.33	412.39	427.91	309.32	287.5	355.41	395.877	317.41	1.24721
A0A0H2XII5	SAUSA300_2576	SAUSA300_2576	Phosphotransferase system, fructose-specific IIABC component OS=Staphylococcus aureus (strain USA300) GN=SAUSA300_2576 PE=4 SV=1	69.7				90.3	108.6	84.3		94.4		28.6	32.17	38.28	25.65	21	32.38	33.0167	26.3433	1.25332
A0A0H2XEE5	SAUSA300_0681	SAUSA300_0681	Uncharacterized protein OS=Staphylococcus aureus (strain USA300) GN=SAUSA300_0681 PE=4 SV=1	16.9	23.4	35.7	33.4	111.9	164.2	136.6	30.8333	137.567	0.224134	57.26	67.29	58.55	40.67	54.92	25.89	61.0333	40.4933	1.50724

## Sheet: 37 V 40 - 131 up at 37
Accession	USA300 number	Gene	Description	MW [kDa]	37 °C REPLICATE A	37 °C REPLICATE B	37 °C REPLICATE C	40 °C REPLICATE A	40 °C REPLICATEB	40 °C REPLICATE C	Average 37 °C	Average 40 °C	Ratio 37/40	37 °C REPLICATE A	37 °C REPLICATE B	37 °C REPLICATE C	40 °C REPLICATE A	40 °C REPLICATEB	40 °C REPLICATE C	Average 37 °C	Average 40 °C	Ratio 37/40
A0A0H2XG33	SAUSA300_1564	accB	Acetyl-CoA carboxylase, biotin carboxyl carrier protein OS=Staphylococcus aureus (strain USA300) GN=accB PE=4 SV=1	16.8	70.3	80.4	97.8	20.3	20	28.2	82.8333	22.8333	3.62774	41.47	39.96	46.37	78.22	63.01	69.27	42.6	70.1667	0.607126
A0A0H2XH55	SAUSA300_2639	SAUSA300_2639	Cold shock protein OS=Staphylococcus aureus (strain USA300) GN=SAUSA300_2639 PE=4 SV=1	8.4	64.7	121.5	73.5				86.5667	#DIV/0!	#DIV/0!	6590.45	7475.66	6590.45	10881	10881	10881	6885.52	10881	0.632804
A0A0H2XIZ5	SAUSA300_1968	SAUSA300_1968	Putative phage transcriptional regulator OS=Staphylococcus aureus (strain USA300) GN=SAUSA300_1968 PE=4 SV=1	17.7	113.2	97	90.6	26.8	20.2	47.5	100.267	31.5	3.18307	11.91	10.28	13.24	21.93	10.88	18.4	11.81	17.07	0.691857
A0A0H2XFU3	SAUSA300_1171	SAUSA300_1171	Uncharacterized protein OS=Staphylococcus aureus (strain USA300) GN=SAUSA300_1171 PE=4 SV=1	48.6	76.3	97	77.8				83.7	#DIV/0!	#DIV/0!	10.53	9.64	11.33	13.8	15.14	14.88	10.5	14.6067	0.71885
Q2FHM9	SAUSA300_1102	gmk	Guanylate kinase OS=Staphylococcus aureus (strain USA300) GN=gmk PE=3 SV=1	24	61.5	89.6	81.2	13.1	21.2	24.4	77.4333	19.5667	3.95741	486.75	481.42	462.43	641.01	530.47	808.29	476.867	659.923	0.722609
A0A0H2XI78	SAUSA300_1961	SAUSA300_1961	PhiPVL ORF41-like protein OS=Staphylococcus aureus (strain USA300) GN=SAUSA300_1961 PE=4 SV=1	75.6	22.2	19.9	17.3				19.8	#DIV/0!	#DIV/0!	54.37	35.09	80.09	84.92	55.69	93.3	56.5167	77.97	0.724851
Q2FDY2	SAUSA300_2462	SAUSA300_2462	Putative NAD(P)H nitroreductase SAUSA300_2462 OS=Staphylococcus aureus (strain USA300) GN=SAUSA300_2462 PE=3 SV=1	25.4	70.4	102.9	98.7				90.6667	#DIV/0!	#DIV/0!	72.23	64.54	90.18	125.04	75.58	103.68	75.65	101.433	0.74581
Q2FG54	SAUSA300_1629	thrS	Threonine--tRNA ligase OS=Staphylococcus aureus (strain USA300) GN=thrS PE=3 SV=1	74.4	59.6	90.3	79.7	16.8	24.5	20.9	76.5333	20.7333	3.69132	120.91	131.66	146.48	175.38	187.66	160.83	133.017	174.623	0.761735
A0A0H2XHJ8	SAUSA300_1172	SAUSA300_1172	Peptidase, M16 family OS=Staphylococcus aureus (strain USA300) GN=SAUSA300_1172 PE=4 SV=1	49.9	52.3	83.9	69.4	16.5	20.6	21.2	68.5333	19.4333	3.52659	17.17	16.6	17.12	22.9	22.45	21.35	16.9633	22.2333	0.762969
Q2FH47	SAUSA300_1284	cvfB	Conserved virulence factor B OS=Staphylococcus aureus (strain USA300) GN=cvfB PE=3 SV=1	34.2	42.8	61.2	44.4	15	17.4	15.8	49.4667	16.0667	3.07884	618.57	560.02	675.27	789.26	789.26	847.52	617.953	808.68	0.764151
A0A0H2XHR4	SAUSA300_1226	SAUSA300_1226	Homoserine dehydrogenase OS=Staphylococcus aureus (strain USA300) GN=SAUSA300_1226 PE=3 SV=1	46.8	52.8	60.3	77.5				63.5333	#DIV/0!	#DIV/0!	399.36	425.42	466.88	543.66	475.89	664.06	430.553	561.203	0.767197
A0A0H2XJR2	SAUSA300_1369	SAUSA300_1369	Pyridine nucleotide-disulfide oxidoreductase OS=Staphylococcus aureus (strain USA300) GN=SAUSA300_1369 PE=4 SV=1	36.7	56.7	73.6	58.4	8.4	9.2	9.2	62.9	8.93333	7.04104	78.6	68.36	79.79	108.7	94.04	91.98	75.5833	98.24	0.769374
Q2FIT4	SAUSA300_0691	saeR	Response regulator SaeR OS=Staphylococcus aureus (strain USA300) GN=saeR PE=3 SV=1	26.8	57.6	56.5	49.4				54.5	#DIV/0!	#DIV/0!	299.14	270.46	230.7	305.57	367.82	360.55	266.767	344.647	0.774029
A0A0H2XFM4	SAUSA300_1507	glk	Glucokinase OS=Staphylococcus aureus (strain USA300) GN=glk PE=4 SV=1	35.1	75.6	88.9	78.9				81.1333	#DIV/0!	#DIV/0!	227.28	222.36	242.51	284.86	276.22	317.26	230.717	292.78	0.788021
A0A0H2XHR6	SAUSA300_2542	SAUSA300_2542	Putative AMP-binding enzyme OS=Staphylococcus aureus (strain USA300) GN=SAUSA300_2542 PE=4 SV=1	59.7	32.5	46.1	44.2	5.9	16.5	9	40.9333	10.4667	3.91083	238.76	228.5	247.45	303.22	276.97	311.11	238.237	297.1	0.801874
Q2FG49	SAUSA300_1634	coaE	Dephospho-CoA kinase OS=Staphylococcus aureus (strain USA300) GN=coaE PE=3 SV=1	23.6	44.7	43	68.4				52.0333	#DIV/0!	#DIV/0!	95.38	110	101.09	129.6	122.44	123.62	102.157	125.22	0.815817
Q2FF00	SAUSA300_2082	rpoE	Probable DNA-directed RNA polymerase subunit delta OS=Staphylococcus aureus (strain USA300) GN=rpoE PE=3 SV=1	20.9	26.3	40.2	29.2				31.9	#DIV/0!	#DIV/0!	288.68	244.56	232.45	304.55	244.56	387.18	255.23	312.097	0.817791
A0A0H2XI81	SAUSA300_1894	SAUSA300_1894	Nicotinate phosphoribosyltransferase OS=Staphylococcus aureus (strain USA300) GN=SAUSA300_1894 PE=3 SV=1	55.9	57	74.4	64	12.7	15.6	15	65.1333	14.4333	4.5127	49.69	46.56	47.33	61.24	52.39	61.84	47.86	58.49	0.81826
Q2FF09	SAUSA300_2073	tdk	Thymidine kinase OS=Staphylococcus aureus (strain USA300) GN=tdk PE=3 SV=1	22.2	76.7	101.4	76.4				84.8333	#DIV/0!	#DIV/0!	158.57	140.42	191.16	204.29	177.8	215.42	163.383	199.17	0.820321
A0A0H2XEX6	SAUSA300_1159	nusA	Transcription termination/antitermination protein NusA OS=Staphylococcus aureus (strain USA300) GN=nusA PE=3 SV=1	43.7	42.6	68.3	57.7	6.4	7.6	7.3	56.2	7.1	7.91549	339.29	370.11	434.79	481.42	516.1	394.13	381.397	463.883	0.822182
Q2FHG9	SAUSA300_1162	infB	Translation initiation factor IF-2 OS=Staphylococcus aureus (strain USA300) GN=infB PE=3 SV=1	77.8	53.8	71.8	55.9	8.9	12.3	9.7	60.5	10.3	5.87379	609.07	614	723.89	819.98	746.42	785.17	648.987	783.857	0.82794
A0A0H2XJ48	SAUSA300_1583	SAUSA300_1583	Uncharacterized protein OS=Staphylococcus aureus (strain USA300) GN=SAUSA300_1583 PE=4 SV=1	15.6	77.6	92.6	56				75.4	#DIV/0!	#DIV/0!	268.37	274.34	267.39	325.94	265.76	385.36	270.033	325.687	0.82912
A0A0H2XHJ5	SAUSA300_0820	sufS	Cysteine desulfurase OS=Staphylococcus aureus (strain USA300) GN=sufS PE=3 SV=1	46.2	30.1	61.8	57.9				49.9333	#DIV/0!	#DIV/0!	518.26	412.39	661.63	761.11	560.02	595.71	530.76	638.947	0.83068
A0A0H2XFK3	SAUSA300_1966	SAUSA300_1966	Phi77 ORF014-like protein, phage anti-repressor protein OS=Staphylococcus aureus (strain USA300) GN=SAUSA300_1966 PE=4 SV=1	28.7	51.2	40.4	60.3				50.6333	#DIV/0!	#DIV/0!	147.48	83.95	250.65	216.47	127.63	233.61	160.693	192.57	0.834467
A0A0H2XG70	SAUSA300_1475	accC	Acetyl-CoA carboxylase, biotin carboxylase OS=Staphylococcus aureus (strain USA300) GN=accC PE=4 SV=1	50	56.5	85.3	69.1	21	23.2	23.2	70.3	22.4667	3.12908	143.95	137.34	142.87	170.41	145.85	190.63	141.387	168.963	0.836789
A0A0H2XHM6	SAUSA300_0293	SAUSA300_0293	Uncharacterized protein OS=Staphylococcus aureus (strain USA300) GN=SAUSA300_0293 PE=4 SV=1	20	44.1	35.4	45.3	11.5	10.3	14.8	41.6	12.2	3.40984	7.09	8.37	5.75	9.26	6.79	9.07	7.07	8.37333	0.844347
A0A0H2XGD7	SAUSA300_1645	pfkA	ATP-dependent 6-phosphofructokinase OS=Staphylococcus aureus (strain USA300) GN=pfkA PE=3 SV=1	33.4	71	91.8	84	20.3	27	33.2	82.2667	26.8333	3.06584	181.67	175.04	209.29	236.19	211.33	219.4	188.667	222.307	0.848678
A0A0H2XJ76	SAUSA300_1123	fabD	Malonyl CoA-acyl carrier protein transacylase OS=Staphylococcus aureus (strain USA300) GN=fabD PE=3 SV=1	33.6	45.8	95.4	70.4	2.5	2.8	1.5	70.5333	2.26667	31.1176	118.43	104.31	119.91	145.85	128.46	123.89	114.217	132.733	0.860497
Q2FH96	SAUSA300_1235	guaC	GMP reductase OS=Staphylococcus aureus (strain USA300) GN=guaC PE=3 SV=1	36.1	51.2	61.3	52.7				55.0667	#DIV/0!	#DIV/0!	25.79	23.77	26.28	29.82	28.6	29.51	25.28	29.31	0.862504
Q2FFR2	SAUSA300_1783	hemE	Uroporphyrinogen decarboxylase OS=Staphylococcus aureus (strain USA300) GN=hemE PE=3 SV=1	39.3	66.6	72.1	78.5	12	10.8	12	72.4	11.6	6.24138	102.94	81.55	108.99	117.81	92.63	125.31	97.8267	111.917	0.874103
A0A0H2XHA0	SAUSA300_2094	SAUSA300_2094	Uncharacterized protein OS=Staphylococcus aureus (strain USA300) GN=SAUSA300_2094 PE=4 SV=1	52.9	58.4	75.9	74.4	19.1	22.8	23.9	69.5667	21.9333	3.17173	137.13	104.62	123.89	150.78	113.72	153.71	121.88	139.403	0.874298
A0A0H2XEX9	SAUSA300_0967	purK	N5-carboxyaminoimidazole ribonucleotide synthase OS=Staphylococcus aureus (strain USA300) GN=purK PE=3 SV=1	42.5	47.7	56.6	48.8	7.9	9.5	9.9	51.0333	9.1	5.60806	156.9	126.77	198.69	191.99	178.46	179.76	160.787	183.403	0.876683
A0A0H2XKH9	SAUSA300_1467	lpdA	Dihydrolipoyl dehydrogenase OS=Staphylococcus aureus (strain USA300) GN=lpdA PE=3 SV=1	51.1	42.1	55.8	34.8				44.2333	#DIV/0!	#DIV/0!	135.31	126.25	156.39	173.29	152.66	150.78	139.317	158.91	0.876702
Q2FHJ7	SAUSA300_1134	rplS	50S ribosomal protein L19 OS=Staphylococcus aureus (strain USA300) GN=rplS PE=3 SV=1	13.4	27.3	54.7	42.8	4.1	6.5	9.7	41.6	6.76667	6.14778	243.18	227.85	215.42	268.37	262.87	249.72	228.817	260.32	0.878982
A0A0H2XI35	SAUSA300_0938	SAUSA300_0938	Uncharacterized protein OS=Staphylococcus aureus (strain USA300) GN=SAUSA300_0938 PE=4 SV=1	11.2	56.9	106.4	86.4	21	18.9	20.4	83.2333	20.1	4.14096	18.22	24.54	15.93	19.68	26.65	20.39	19.5633	22.24	0.879646
A0A0H2XIV6	SAUSA300_0573	mvaD	Diphosphomevalonate decarboxylase OS=Staphylococcus aureus (strain USA300) GN=mvaD PE=4 SV=1	36.8	71.5	76.7	74.2				74.1333	#DIV/0!	#DIV/0!	178.8	164.89	165.56	190.63	204.29	182.3	169.75	192.407	0.882246
A0A0H2XJW3	SAUSA300_1994	scrB	Invertase OS=Staphylococcus aureus (strain USA300) GN=scrB PE=3 SV=1	57.9	6.4	8.2	9.7				8.1	#DIV/0!	#DIV/0!	105.91	107.87	111.54	127.96	114.34	122.89	108.44	121.73	0.890824
Q2FHI7	SAUSA300_1144	trmFO	Methylenetetrahydrofolate--tRNA-(uracil-5-)-methyltransferase TrmFO OS=Staphylococcus aureus (strain USA300) GN=trmFO PE=3 SV=1	48.3	50.7	73.8	67.4	16.8	23.3	18.5	63.9667	19.5333	3.27474	55.79	45.38	65.32	67.86	58.75	60.13	55.4967	62.2467	0.89156
Q2FKN8	SAUSA300_0020	walR	Transcriptional regulatory protein WalR OS=Staphylococcus aureus (strain USA300) GN=walR PE=3 SV=1	27.2	59.5	35.1	36.9	13.6	10.8	5.3	43.8333	9.9	4.42761	342.65	307.5	365.2	379.61	330.15	426.73	338.45	378.83	0.893409
Q2FH00	SAUSA300_1331	ald1	Alanine dehydrogenase 1 OS=Staphylococcus aureus (strain USA300) GN=ald1 PE=3 SV=1	40.2	60.7	86.5	79.3				75.5	#DIV/0!	#DIV/0!	2.89	2.14	3.51	3.75	2.74	3.05	2.84667	3.18	0.895178
Q2FJ88	SAUSA300_0537	araB	Ribulokinase OS=Staphylococcus aureus (strain USA300) GN=araB PE=3 SV=1	61	124.1	131.7	124.3				126.7		#DIV/0!	14.93	12.66	14.54	16.51	13.65	16.9	14.0433	15.6867	0.89524
A0A0H2XEE1	SAUSA300_0544	SAUSA300_0544	Hydrolase, haloacid dehalogenase-like family OS=Staphylococcus aureus (strain USA300) GN=SAUSA300_0544 PE=4 SV=1	31.8	18.8	27.5	22.8				23.0333	#DIV/0!	#DIV/0!	29.64	35.83	29.82	31.37	37.51	37.46	31.7633	35.4467	0.896088
A0A0H2XGP3	SAUSA300_2055	murA	UDP-N-acetylglucosamine 1-carboxyvinyltransferase OS=Staphylococcus aureus (strain USA300) GN=murA PE=3 SV=1	45	42.9	72.1	58.3				57.7667	#DIV/0!	#DIV/0!	653.93	587.4	659.52	742.45	593.55	770.57	633.617	702.19	0.902344
A0A0H2XHS2	SAUSA300_1640	icd	Isocitrate dehydrogenase [NADP] OS=Staphylococcus aureus (strain USA300) GN=icd PE=4 SV=1	46.4	42.6	52.6	45.8	6.7	10.7	8.6	47	8.66667	5.42308	289.91	265.76	318.19	321.55	311.11	331.75	291.287	321.47	0.906108
A0A0H2XH22	SAUSA300_0030	SAUSA300_0030	Putative glycerophosphoryl diester phosphodiesterase OS=Staphylococcus aureus (strain USA300) GN=SAUSA300_0030 PE=4 SV=1	27.9	106.4	118	101.2	13.3	15.6	21.8	108.533	16.9	6.42209	56.3	66.55	60.82	73.68	61.84	66.47	61.2233	67.33	0.909302
Q2FFZ8	SAUSA300_1686	murC	UDP-N-acetylmuramate--L-alanine ligase OS=Staphylococcus aureus (strain USA300) GN=murC PE=3 SV=1	49.2	27.2	24.3	22.7				24.7333	#DIV/0!	#DIV/0!	221.32	206.01	224.31	228.91	231.83	243.71	217.213	234.817	0.925034
A0A0H2XGM0	SAUSA300_2387	SAUSA300_2387	NAD dependent epimerase/dehydratase family protein OS=Staphylococcus aureus (strain USA300) GN=SAUSA300_2387 PE=4 SV=1	31.2	55.9	87.4	61.1	20.3	21.3	17.5	68.1333	19.7	3.45854	23.47	20.16	22.35	26.8	19.83	24.61	21.9933	23.7467	0.926165
A0A0H2XFR7	SAUSA300_0877	clpB	Chaperone protein ClpB OS=Staphylococcus aureus (strain USA300) GN=clpB PE=3 SV=1	98.2	36.8	53.9	45.7	11	10.6	11.8	45.4667	11.1333	4.08383	211.54	221.32	255.28	267.39	252.32	222.88	229.38	247.53	0.926676
Q2FHI0	SAUSA300_1151	pyrH	Uridylate kinase OS=Staphylococcus aureus (strain USA300) GN=pyrH PE=3 SV=1	26.1	42.2	74.2	60.2	10	11.2	13.9	58.8667	11.7	5.03134	57.82	45.79	57.9	59.93	57.04	56.98	53.8367	57.9833	0.928485
Q2FEM9	SAUSA300_2214	femX	Lipid II:glycine glycyltransferase OS=Staphylococcus aureus (strain USA300) GN=femX PE=3 SV=1	48.5	19.2	26.4	21.7				22.4333	#DIV/0!	#DIV/0!	101.59	100.89	107.11	116.25	107.87	107.73	103.197	110.617	0.932922
A0A0H2XIR0	SAUSA300_2147	SAUSA300_2147	Alcohol dehydrogenase, zinc-containing OS=Staphylococcus aureus (strain USA300) GN=SAUSA300_2147 PE=4 SV=1	36.2	59.4	77	70.9	12.4	28.7	27.6	69.1	22.9	3.01747	141	159.84	149.24	158.83	161.47	158.57	150.027	159.623	0.939879
A0A0H2XHF1	SAUSA300_0764	rnr	Ribonuclease R OS=Staphylococcus aureus (strain USA300) GN=rnr PE=3 SV=1	90.4	34.5	45.4	37.9				39.2667	#DIV/0!	#DIV/0!	263.46	262.87	278.36	296.01	286.91	270.46	268.23	284.46	0.942945
Q2FHQ4	SAUSA300_1077	murD	UDP-N-acetylmuramoylalanine--D-glutamate ligase OS=Staphylococcus aureus (strain USA300) GN=murD PE=3 SV=1	49.8	11.1	12.1	14.1				12.4333	#DIV/0!	#DIV/0!	65.75	62.9	74.6	74.74	77.22	63.44	67.75	71.8	0.943593
A0A0H2XEL8	SAUSA300_1536	SAUSA300_1536	Uncharacterized protein OS=Staphylococcus aureus (strain USA300) GN=SAUSA300_1536 PE=4 SV=1	50.9	54.8	50.2	60.7				55.2333	#DIV/0!	#DIV/0!	136.4	108.28	141.74	134.14	112.16	161.81	128.807	136.037	0.946853
A0A0H2XHX5	SAUSA300_0541	SAUSA300_0541	Deoxynucleoside kinase family protein OS=Staphylococcus aureus (strain USA300) GN=SAUSA300_0541 PE=4 SV=1	26.2	85.6	103.9	95.8	14	17.6	16.1	95.1	15.9	5.98113	47.82	38.09	45.97	49.36	44.84	43.59	43.96	45.93	0.957109
Q2FE11	SAUSA300_2433	pgcA	Phosphoglucomutase OS=Staphylococcus aureus (strain USA300) GN=pgcA PE=3 SV=2	62.3	61.9	135.6	97.4				98.3	#DIV/0!	#DIV/0!	22.65	22.42	22.05	24.45	22.19	23.47	22.3733	23.37	0.957353
A0A0H2XE54	SAUSA300_1552	SAUSA300_1552	Uncharacterized protein OS=Staphylococcus aureus (strain USA300) GN=SAUSA300_1552 PE=4 SV=1	22.4	100.8	67.9	129.6				99.4333	#DIV/0!	#DIV/0!	123.77	116.55	132.73	128.46	130.24	126.77	124.35	128.49	0.96778
Q2FFI3	SAUSA300_1893	nadE	NH(3)-dependent NAD(+) synthetase OS=Staphylococcus aureus (strain USA300) GN=nadE PE=3 SV=1	30.7	34.7	42.4	28.7				35.2667	#DIV/0!	#DIV/0!	65.46	55.3	59.26	63.59	60.82	61.32	60.0067	61.91	0.969256
Q2FHX4	SAUSA300_1006	SAUSA300_1006	UPF0637 protein SAUSA300_1006 OS=Staphylococcus aureus (strain USA300) GN=SAUSA300_1006 PE=3 SV=1	24	46.1	77.8	52.8	7.3	6.8	8	58.9	7.36667	7.99548	85.64	87.05	63.85	79.03	80.24	83.6	78.8467	80.9567	0.973937
Q2FFJ1	SAUSA300_1885	ligA	DNA ligase OS=Staphylococcus aureus (strain USA300) GN=ligA PE=3 SV=1	75	31.4	51.7	35.8				39.6333	#DIV/0!	#DIV/0!	72.78	59.37	77.1	76.59	65.57	71.99	69.75	71.3833	0.977119
A0A0H2XH90	SAUSA300_2483	SAUSA300_2483	3-hydroxy-3-methylglutaryl coenzyme A reductase OS=Staphylococcus aureus (strain USA300) GN=SAUSA300_2483 PE=3 SV=1	46.2	22.6	37.3	40.2				33.3667	#DIV/0!	#DIV/0!	93.09	71.43	98.57	99.89	80.5	88.76	87.6967	89.7167	0.977485
Q2FGF8	SAUSA300_1525	glyQS	Glycine--tRNA ligase OS=Staphylococcus aureus (strain USA300) GN=glyQS PE=3 SV=1	53.6	25.6	34	32.6	4.5	7.8	6.3	30.7333	6.2	4.95699	370.11	363.02	353.23	320.45	359.27	427.91	362.12	369.21	0.980797
A0A0H2XGL1	SAUSA300_1641	gltA	Citrate synthase OS=Staphylococcus aureus (strain USA300) GN=gltA PE=3 SV=1	42.6	52.1	65.7	69.8	18.1	16.4	16.3	62.5333	16.9333	3.69291	197.08	191.16	220.2	219.88	199.18	198.69	202.813	205.917	0.984929
Q2FF10	SAUSA300_2072	prfA	Peptide chain release factor 1 OS=Staphylococcus aureus (strain USA300) GN=prfA PE=3 SV=1	40.3	57.1	81.9	67.1	11.6	14.1	13.2	68.7	12.9667	5.2982	155.01	147.03	151.55	150.37	148.77	157.59	151.197	152.243	0.993125
A0A0H2XF85	SAUSA300_0742	uvrA	UvrABC system protein A OS=Staphylococcus aureus (strain USA300) GN=uvrA PE=3 SV=1	105.3	63.5	37.4	81.7				60.8667	#DIV/0!	#DIV/0!	180.27	179.76	208.52	207.94	193.29	170.67	189.517	190.633	0.994142
Q2FF43	SAUSA300_2039	ddl	D-alanine--D-alanine ligase OS=Staphylococcus aureus (strain USA300) GN=ddl PE=3 SV=1	40.2	35.7	55.4	42.8	11.5	13.1	10.3	44.6333	11.6333	3.83668	151.55	131.85	154.78	155.8	125.91	158.83	146.06	146.847	0.994643
Q2FIX0	SAUSA300_0655	SAUSA300_0655	Probable transcriptional regulatory protein SAUSA300_0655 OS=Staphylococcus aureus (strain USA300) GN=SAUSA300_0655 PE=3 SV=1	26.3	45.3	64.5	50	10.5	20.2	14.1	53.2667	14.9333	3.56696	358.04	233.61	414.51	389.41	296.01	323.89	335.387	336.437	0.996879
A0A0H2XHQ1	SAUSA300_1079	ftsA	Cell division protein FtsA OS=Staphylococcus aureus (strain USA300) GN=ftsA PE=3 SV=1	52.9	31.6	45.8	32.3	7.2	10.9	7.8	36.5667	8.63333	4.23552	524.05	536.33	512.94	527.4	504.79	541.11	524.44	524.433	1.00001
A0A0H2XI00	SAUSA300_1639	phoP	Alkaline phosphatase synthesis transcriptional regulatory protein PhoP OS=Staphylococcus aureus (strain USA300) GN=phoP PE=4 SV=1	27.1	85.5	103.1	63.6				84.0667	#DIV/0!	#DIV/0!	240.61	226.14	198.35	223.27	223.27	213.33	221.7	219.957	1.00793
Q2FI12	SAUSA300_0968	purC	Phosphoribosylaminoimidazole-succinocarboxamide synthase OS=Staphylococcus aureus (strain USA300) GN=purC PE=3 SV=1	26.7	45.2	68.2	54.6	12.2	15.2	15.1	56	14.1667	3.95294	96.32	102.33	95.5	91.01	110	90.79	98.05	97.2667	1.00805
A0A0H2XJP5	SAUSA300_1287	asd	Aspartate-semialdehyde dehydrogenase OS=Staphylococcus aureus (strain USA300) GN=asd PE=3 SV=1	36.3	95.1	99.2	99.8				98.0333	#DIV/0!	#DIV/0!	100.89	94.63	94.44	90.79	81.33	115.11	96.6533	95.7433	1.0095
Q2FG09	SAUSA300_1675	tyrS	Tyrosine--tRNA ligase OS=Staphylococcus aureus (strain USA300) GN=tyrS PE=3 SV=1	47.6	26.8	28.1	28.3				27.7333	#DIV/0!	#DIV/0!	14.97	9.92	14.81	15.35	11.26	12.56	13.2333	13.0567	1.01353
Q2FIA7	SAUSA300_0871	SAUSA300_0871	Uncharacterized protein SAUSA300_0871 OS=Staphylococcus aureus (strain USA300) GN=SAUSA300_0871 PE=3 SV=1	33.1	61	97.1	74.5	12.1	19.6	18.7	77.5333	16.8	4.61508	444.78	490.58	436.35	406.91	434.79	510.85	457.237	450.85	1.01417
A0A0H2XEF1	SAUSA300_1465	SAUSA300_1465	2-oxoisovalerate dehydrogenase, E1 component, beta subunit OS=Staphylococcus aureus (strain USA300) GN=SAUSA300_1465 PE=4 SV=1	36	62.5	90	74.2	15.7	13	12.9	75.5667	13.8667	5.44952	107.62	103.41	114.34	113.72	114.75	92.25	108.457	106.907	1.0145
A0A0H2XFT6	SAUSA300_2078	murA	UDP-N-acetylglucosamine 1-carboxyvinyltransferase OS=Staphylococcus aureus (strain USA300) GN=murA PE=3 SV=1	45	21	22.7	28.5				24.0667	#DIV/0!	#DIV/0!	210.83	169.81	221.32	211.33	183.58	197.08	200.653	197.33	1.01684
A0A0H2XIJ1	SAUSA300_0912	SAUSA300_0912	Enoyl-[acyl-carrier-protein] reductase [NADPH] OS=Staphylococcus aureus (strain USA300) GN=SAUSA300_0912 PE=1 SV=1	28	53	81.2	65.1	6.8	9.3	10.2	66.4333	8.76667	7.57795	256.81	216.47	246.42	245.62	218.6	243.18	239.9	235.8	1.01739
A0A0H2XGD8	SAUSA300_0589	SAUSA300_0589	Aldo/keto reductase family protein OS=Staphylococcus aureus (strain USA300) GN=SAUSA300_0589 PE=4 SV=1	35.4	59.3	70.8	69.1	10.1	8.6	11.9	66.4	10.2	6.5098	25.54	25.02	28.86	25.96	27.57	24.48	26.4733	26.0033	1.01807
A0A0H2XG74	SAUSA300_0688	SAUSA300_0688	Oxidoreductase, aldo/keto reductase family OS=Staphylococcus aureus (strain USA300) GN=SAUSA300_0688 PE=4 SV=1	32.3	67.7	83.1	54.8	4.1	3.7	4.1	68.5333	3.96667	17.2773	265.76	324.73	264.99	286.91	288.68	264.22	285.16	279.937	1.01866
A0A0H2XFD7	SAUSA300_0696	SAUSA300_0696	6-carboxy-5,6,7,8-tetrahydropterin synthase OS=Staphylococcus aureus (strain USA300) GN=SAUSA300_0696 PE=3 SV=1	16	73.2	97.6	76.6				82.4667	#DIV/0!	#DIV/0!	39.49	36.96	37.3	35.4	42.72	33.23	37.9167	37.1167	1.02155
A0A0H2XGA1	SAUSA300_2251	SAUSA300_2251	Dehydrogenase family protein OS=Staphylococcus aureus (strain USA300) GN=SAUSA300_2251 PE=4 SV=1	40.7	27.2	39	35.5				33.9	#DIV/0!	#DIV/0!	87.19	114.99	90.79	92.25	100.98	92.93	97.6567	95.3867	1.0238
A0A0H2XII8	SAUSA300_0777	SAUSA300_0777	Cold shock protein OS=Staphylococcus aureus (strain USA300) GN=SAUSA300_0777 PE=4 SV=1	7.4	66.6	78.5	58.7	14.5	20.6	20.9	67.9333	18.6667	3.63929	10881	6590.45	10881	9548.18	8583.17	9548.18	9450.79	9226.51	1.02431
A0A0H2XI40	SAUSA300_0526	SAUSA300_0526	Methyltransferase small domain OS=Staphylococcus aureus (strain USA300) GN=SAUSA300_0526 PE=4 SV=1	22.7	74.5	83.1	87	25.9	29.9	24.7	81.5333	26.8333	3.03851	90.89	74.74	103.15	100.98	83.21	78.01	89.5933	87.4	1.0251
Q2FHH5	SAUSA300_1156	proS	Proline--tRNA ligase OS=Staphylococcus aureus (strain USA300) GN=proS PE=3 SV=1	63.8	16.7	20	17.4				18.0333	#DIV/0!	#DIV/0!	73.77	66.47	76.78	74.6	72.97	63.85	72.34	70.4733	1.02649
A0A0H2XGG7	SAUSA300_0601	SAUSA300_0601	Hydrolase, alpha/beta hydrolase fold family OS=Staphylococcus aureus (strain USA300) GN=SAUSA300_0601 PE=4 SV=1	30.9	54.3	82.7	67.3				68.1	#DIV/0!	#DIV/0!	29.11	37.67	31.85	31.85	31.17	32.98	32.8767	32	1.0274
Q2FH25	SAUSA300_1306	odhA	2-oxoglutarate dehydrogenase E1 component OS=Staphylococcus aureus (strain USA300) GN=odhA PE=3 SV=1	105.3	38.2	48.4	49.5	13	17.4	14.5	45.3667	14.9667	3.03118	669.36	691.7	707.5	649.07	685.6	659.52	689.52	664.73	1.03729
A0A0H2XHN0	SAUSA300_0974	purN	Phosphoribosylglycinamide formyltransferase OS=Staphylococcus aureus (strain USA300) GN=purN PE=3 SV=1	21.1	57.7	74.6	43.5				58.6	#DIV/0!	#DIV/0!	1533.04	1216.08	1692.14	1533.04	1438.38	1307.81	1480.42	1426.41	1.03786
A0A0H2XK21	SAUSA300_1466	SAUSA300_1466	2-oxoisovalerate dehydrogenase, E1 component, alpha subunit OS=Staphylococcus aureus (strain USA300) GN=SAUSA300_1466 PE=4 SV=1	36.2	60.4	83.3	75.8	16	23.8	17	73.1667	18.9333	3.86444	132.73	118.58	155.2	144.12	133.95	112.16	135.503	130.077	1.04172
Q2FEI5	SAUSA300_2258	SAUSA300_2258	Putative formate dehydrogenase SAUSA300_2258 OS=Staphylococcus aureus (strain USA300) GN=SAUSA300_2258 PE=3 SV=1	111.2	41.2	45	31.6	17.6	12.7	8.4	39.2667	12.9	3.04393	1302.71	1438.38	1307.81	1307.81	1372.36	1206.13	1349.63	1295.43	1.04184
A0A0H2XFA9	SAUSA300_2104	glmS	Glutamine--fructose-6-phosphate aminotransferase [isomerizing] OS=Staphylococcus aureus (strain USA300) GN=glmS PE=3 SV=1	65.8	38.1	38.9	42.1	2.3	4.7	3.8	39.7	3.6	11.0278	140.42	141.74	152.27	146.74	129.6	140.57	144.81	138.97	1.04202
Q2FHP0	SAUSA300_1091	pyrR	Bifunctional protein PyrR OS=Staphylococcus aureus (strain USA300) GN=pyrR PE=3 SV=1	19.8	72.3	79.9	72.7	16.3	17.3	24.5	74.9667	19.3667	3.87091	26.22	26.22	30.1	24.66	28.3	26.22	27.5133	26.3933	1.04243
A0A0H2XFX6	SAUSA300_1650	SAUSA300_1650	Uncharacterized protein OS=Staphylococcus aureus (strain USA300) GN=SAUSA300_1650 PE=4 SV=1	35.1	92	94.1	126.7	10.6	11.1	12.8	104.267	11.5	9.06667	107.11	103.68	114.75	102.33	111.24	97.1	108.513	103.557	1.04786
Q2FDF0	SAUSA300_2644	gidB	Ribosomal RNA small subunit methyltransferase G OS=Staphylococcus aureus (strain USA300) GN=rsmG PE=3 SV=1	27.3	78.3	94.7	75.5				82.8333	#DIV/0!	#DIV/0!	57.1	55.51	62.54	61.48	51.99	53.63	58.3833	55.7	1.04817
A0A0H2XHX6	SAUSA300_0756	gap	Glyceraldehyde-3-phosphate dehydrogenase OS=Staphylococcus aureus (strain USA300) GN=gap PE=3 SV=1	36.3	78.1	139.3	94.6	18.5	34.2	25.6	104	26.1	3.98467	801.43	808.29	801.43	779.94	765.21	746.42	803.717	763.857	1.05218
Q2FG18	SAUSA300_1666	rpsD	30S ribosomal protein S4 OS=Staphylococcus aureus (strain USA300) GN=rpsD PE=3 SV=1	23	47.4	54.7	54.2	8.9	10.2	8.9	52.1	9.33333	5.58214	533.88	422.3	479.54	458.42	436.35	462.43	478.573	452.4	1.05785
Q2FGA5	SAUSA300_1578	mnmA	tRNA-specific 2-thiouridylase MnmA OS=Staphylococcus aureus (strain USA300) GN=mnmA PE=3 SV=2	42.1	83.2	90	64.9				79.3667	#DIV/0!	#DIV/0!	104.06	88.89	97.4	97.89	89.47	86.8	96.7833	91.3867	1.05905
Q2FIA5	SAUSA300_0873	cdr	Coenzyme A disulfide reductase OS=Staphylococcus aureus (strain USA300) GN=cdr PE=1 SV=1	49.3	51.2	73.6	64.4	11.1	15.6	14.9	63.0667	13.8667	4.54808	146.18	140.79	171.4	149.24	143.14	136.4	152.79	142.927	1.06901
Q2FF01	SAUSA300_2081	pyrG	CTP synthase OS=Staphylococcus aureus (strain USA300) GN=pyrG PE=3 SV=1	60	25.2	37.1	30.5	4.2	4.3	5.2	30.9333	4.56667	6.77372	191.16	139.68	166.65	160.32	135.15	165.84	165.83	153.77	1.07843
Q2FFJ5	SAUSA300_1881	gatA	Glutamyl-tRNA(Gln) amidotransferase subunit A OS=Staphylococcus aureus (strain USA300) GN=gatA PE=3 SV=1	52.8	60.2	82.3	67.1	17.5	23.1	16.3	69.8667	18.9667	3.68366	89.26	76.52	83.43	77.76	80.09	72.62	83.07	76.8233	1.08131
A0A0H2XKB6	SAUSA300_0420	SAUSA300_0420	Uncharacterized protein OS=Staphylococcus aureus (strain USA300) GN=SAUSA300_0420 PE=4 SV=1	49.2	98.8	85.7	79	26.9	23.1	28.8	87.8333	26.2667	3.34391	49.62	51.54	36.35	40.46	44.17	42.21	45.8367	42.28	1.08412
Q2FI09	SAUSA300_0971	purL	Phosphoribosylformylglycinamidine synthase subunit PurL OS=Staphylococcus aureus (strain USA300) GN=purL PE=3 SV=1	79.5	20.3	28.5	20.3	2.6	3.3	3.2	23.0333	3.03333	7.59341	526.04	436.35	532.16	464.24	526.04	387.93	498.183	459.403	1.08441
A0A0H2XGZ0	SAUSA300_0562	thiD	Phosphomethylpyrimidine kinase OS=Staphylococcus aureus (strain USA300) GN=thiD PE=4 SV=1	29.8	54.8	71.8	53.5	10.4	15.4	9.8	60.0333	11.8667	5.05899	137.8	111.24	142.35	116.03	113.12	131.02	130.463	120.057	1.08668
Q2FGI7	SAUSA300_1496	gcvPB	Probable glycine dehydrogenase (decarboxylating) subunit 2 OS=Staphylococcus aureus (strain USA300) GN=gcvPB PE=3 SV=1	54.7	28.4	146.5	510.6	48.1	23.4	33.4	228.5	34.9667	6.5348	56.98	45.04	63.44	59.05	48.65	44.26	55.1533	50.6533	1.08884
A0A0H2XES4	SAUSA300_0716	SAUSA300_0716	Ribonucleoside-diphosphate reductase OS=Staphylococcus aureus (strain USA300) GN=SAUSA300_0716 PE=3 SV=1	80.1	15.3	19.5	15	1.4	3.5	2.4	16.6	2.43333	6.82192	970.2	928.14	892.55	815.83	822.49	895.93	930.297	844.75	1.10127
Q2FG20	SAUSA300_1664	ezrA	Septation ring formation regulator EzrA OS=Staphylococcus aureus (strain USA300) GN=ezrA PE=3 SV=1	66.2	41	58.3	46.7	5.2	12	6.5	48.6667	7.9	6.16034	436.35	408.19	367.82	358.04	382.41	353.23	404.12	364.56	1.10851
Q2FJ98	SAUSA300_0527	rpoB	DNA-directed RNA polymerase subunit beta OS=Staphylococcus aureus (strain USA300) GN=rpoB PE=3 SV=2	133.1	26.1	38.3	31.4	7.7	11.8	8.9	31.9333	9.46667	3.37324	1216.08	1248.21	1514.85	1189.39	1268.63	1114.17	1326.38	1190.73	1.11392
A0A0H2XJ58	SAUSA300_0576	SAUSA300_0576	Putative Pyridine nucleotide-disulphide oxidoreductase OS=Staphylococcus aureus (strain USA300) GN=SAUSA300_0576 PE=3 SV=1	48.4	69	77.6	100.8	22.3	29.1	24.4	82.4667	25.2667	3.26385	21.07	20.11	18.13	17.82	17.38	17.66	19.77	17.62	1.12202
A0A0H2XDX1	SAUSA300_2283	rpiA	Ribose-5-phosphate isomerase A OS=Staphylococcus aureus (strain USA300) GN=rpiA PE=3 SV=1	25.5	20.4	37.8	40.4	10	12.1	10.8	32.8667	10.9667	2.99696	71.6	62.62	71.11	59.71	65.32	57.43	68.4433	60.82	1.12534
A0A0H2XHB4	SAUSA300_0478	prs	Ribose-phosphate pyrophosphokinase OS=Staphylococcus aureus (strain USA300) GN=prs PE=3 SV=1	35.3	39.8	75.2	55	8	7.6	6.4	56.6667	7.33333	7.72727	433.41	427.91	490.58	418.34	387.18	395.51	450.633	400.343	1.12562
Q2FID4	SAUSA300_0844	SAUSA300_0844	NADH dehydrogenase-like protein SAUSA300_0844 OS=Staphylococcus aureus (strain USA300) GN=SAUSA300_0844 PE=3 SV=1	44.1	39	53	38.6	8.2	11.7	9	43.5333	9.63333	4.51903	447.08	429.65	465.71	409.7	433.41	342.65	447.48	395.253	1.13213
A0A0H2XIY1	SAUSA300_2161	hysA	Hyaluronate lyase OS=Staphylococcus aureus (strain USA300) GN=hysA PE=4 SV=1	91.9	67.3	60.4	50.2	6.7	8.7	9.5	59.3	8.3	7.14458	10.96	9.94	8.5	8.78	8.12	8.75	9.8	8.55	1.1462
A0A0H2XEK9	SAUSA300_1801	fumC	Fumarate hydratase class II OS=Staphylococcus aureus (strain USA300) GN=fumC PE=3 SV=1	51.1	54.9	78.2	61.6	4.6	4.6	5.4	64.9	4.86667	13.3356	144.27	127.96	140.42	121.31	118.75	119.91	137.55	119.99	1.14635
Q2FG97	SAUSA300_1586	aspS	Aspartate--tRNA ligase OS=Staphylococcus aureus (strain USA300) GN=aspS PE=3 SV=1	66.6	41.3	57.6	42.7	7	8.3	7.8	47.2	7.7	6.12987	63.13	51.69	64.72	53.48	52.2	50.8	59.8467	52.16	1.14737
Q2FDE9	SAUSA300_2645	mnmG	tRNA uridine 5-carboxymethylaminomethyl modification enzyme MnmG OS=Staphylococcus aureus (strain USA300) GN=mnmG PE=3 SV=2	70.1	58.9	79.5	71.3	18.1	19.1	24	69.9	20.4	3.42647	92.09	78.54	90.47	86.27	68.64	71.11	87.0333	75.34	1.15521
A0A0H2XFJ6	SAUSA300_2159	SAUSA300_2159	Aldo/keto reductase family protein OS=Staphylococcus aureus (strain USA300) GN=SAUSA300_2159 PE=4 SV=1	32.2	45	63.9	52.1				53.6667	#DIV/0!	#DIV/0!	73.35	72.71	70.94	67.29	57.82	62.73	72.3333	62.6133	1.15524
Q2FJ93	SAUSA300_0532	fusA	Elongation factor G OS=Staphylococcus aureus (strain USA300) GN=fusA PE=3 SV=3	76.6	42.8	63	53.6	9.4	18.1	18.3	53.1333	15.2667	3.48035	664.06	770.57	728.49	593.55	723.89	526.04	721.04	614.493	1.17339
Q2FG95	SAUSA300_1588	lytH	Probable cell wall amidase LytH OS=Staphylococcus aureus (strain USA300) GN=lytH PE=3 SV=1	32.7	154.6	174.1	210.6				179.767		#DIV/0!	91.76	98.36	85.64	80.76	74.97	79.24	91.92	78.3233	1.1736
Q2FG85	SAUSA300_1598	ruvA	Holliday junction ATP-dependent DNA helicase RuvA OS=Staphylococcus aureus (strain USA300) GN=ruvA PE=3 SV=1	22.2	51.2	83.2	71.4				68.6	#DIV/0!	#DIV/0!	67.21	62.73	63.48	56.24	54.37	53.71	64.4733	54.7733	1.17709
A0A0H2XFL9	SAUSA300_1009	typA	GTP-binding protein OS=Staphylococcus aureus (strain USA300) GN=typA PE=4 SV=1	69.2	45.8	58.2	45.2	13.5	15.4	12.5	49.7333	13.8	3.60386	299.94	256.81	244.56	215.23	207.94	250.65	267.103	224.607	1.1892
Q2FGW8	SAUSA300_1363	gpsA	Glycerol-3-phosphate dehydrogenase [NAD(P)+] OS=Staphylococcus aureus (strain USA300) GN=gpsA PE=3 SV=1	36	55.1	58.6	76.5				63.4	#DIV/0!	#DIV/0!	193.87	175.57	188.38	161.81	140.79	164.56	185.94	155.72	1.19407
A0A0H2XFS4	SAUSA300_0976	purD	Phosphoribosylamine--glycine ligase OS=Staphylococcus aureus (strain USA300) GN=purD PE=3 SV=1	45.8	35.7	51.2	41.8	2.8	2.8	3.2	42.9	2.93333	14.625	1913.42	1587.78	1860.47	1461.86	1721.32	1278.22	1787.22	1487.13	1.20179
Q2FG92	SAUSA300_1591	apt	Adenine phosphoribosyltransferase OS=Staphylococcus aureus (strain USA300) GN=apt PE=3 SV=1	19.1	68	83.9	73.7	19.7	22.1	30.4	75.2	24.0667	3.12465	121.61	120.91	118.94	97.7	98.57	101.09	120.487	99.12	1.21556
A0A0H2XGC0	SAUSA300_0905	SAUSA300_0905	Putative adenylate cyclase OS=Staphylococcus aureus (strain USA300) GN=SAUSA300_0905 PE=4 SV=1	23.4	72.2	106.7	100	19.2	26.8	30.7	92.9667	25.5667	3.63625	31.42	42.78	29.46	27.34	32.86	24.66	34.5533	28.2867	1.22154
A0A0H2XJ21	SAUSA300_0250	tarJ	Ribulose-5-phosphate reductase OS=Staphylococcus aureus (strain USA300) GN=tarJ PE=3 SV=1	38.4	16	23.9	21.2				20.3667	#DIV/0!	#DIV/0!	89.04	99.44	91.16	71.43	85.11	66.91	93.2133	74.4833	1.25147
A0A0H2XEM3	SAUSA300_2059	atpG	ATP synthase gamma chain OS=Staphylococcus aureus (strain USA300) GN=atpG PE=3 SV=1	29.5	55.4	77.6	66.4	18.1	9.8	12.9	66.4667	13.6	4.88725	697.97	638.77	759.17	584.76	561.71	498.82	698.637	548.43	1.27388
Q2FFH6	SAUSA300_1900	ppaC	Probable manganese-dependent inorganic pyrophosphatase OS=Staphylococcus aureus (strain USA300) GN=ppaC PE=3 SV=1	34	44.6	71.9	54.8	10.5	16.8	15.7	57.1	14.3333	3.98372	305.57	312.79	301.35	231.83	270.46	214.27	306.57	238.853	1.28351
A0A0H2XK44	SAUSA300_1932	SAUSA300_1932	Conserved hypothetical phage protein OS=Staphylococcus aureus (strain USA300) GN=SAUSA300_1932 PE=4 SV=1	13.7	82.1	75.8	70.9	4.4	2.6	7.5	76.2667	4.83333	15.7793	102.05	60.33	122.65	76.96	51.69	87.5	95.01	72.05	1.31867
A0A0H2XHU0	SAUSA300_2346	nirB	Nitrite reductase [NAD(P)H], large subunit OS=Staphylococcus aureus (strain USA300) GN=nirB PE=3 SV=1	88.6	142.4	132	132.2	35.7	35.6	36.4	135.533	35.9	3.7753	18.53	14.61	18.26	14.24	13.75	10.06	17.1333	12.6833	1.35085
Q2FEB2	SAUSA300_2331	sarZ	HTH-type transcriptional regulator SarZ OS=Staphylococcus aureus (strain USA300) GN=sarZ PE=3 SV=1	17.4	54.2	56.2	46.1				52.1667	#DIV/0!	#DIV/0!	387.18	545.75	312.79	237.64	370.11	276.22	415.24	294.657	1.40923
A0A0H2XJ51	SAUSA300_0812	SAUSA300_0812	Uncharacterized protein OS=Staphylococcus aureus (strain USA300) GN=SAUSA300_0812 PE=4 SV=1	32.2	58	81.4	55.6	13.5	18	24.4	65	18.6333	3.48837	99.44	87.3	131.2	70.8	89.04	64.72	105.98	74.8533	1.41584
Q2FHN5	SAUSA300_1096	carB	Carbamoyl-phosphate synthase large chain OS=Staphylococcus aureus (strain USA300) GN=carB PE=3 SV=1	117.1	38.8	50.6	41.7	8.7	9.7	10.6	43.7	9.66667	4.52069	80.09	77.47	84.8	53.54	65.75	44.66	80.7867	54.65	1.47826
Q2FF25	SAUSA300_2057	atpC	ATP synthase epsilon chain OS=Staphylococcus aureus (strain USA300) GN=atpC PE=3 SV=1	14.8	41.6	64.3	60.1	7.9	12.6	16.6	55.3333	12.3667	4.47439	1294.79	852.32	1557.66	900.19	779.94	679.73	1234.92	786.62	1.56991
Q2FHN8	SAUSA300_1093	pyrB	Aspartate carbamoyltransferase OS=Staphylococcus aureus (strain USA300) GN=pyrB PE=3 SV=1	33.2	34.9	39.8	40.6				38.4333	#DIV/0!	#DIV/0!	36.65	35.73	34.41	20.05	24.99	20.01	35.5967	21.6833	1.64166

## Sheet: 37 V 40 - 7 up at 40
Accession	USA300 number	Gene	Description	MW [kDa]	37 °C REPLICATE A	37 °C REPLICATE B	37 °C REPLICATE C	40 °C REPLICATE A	40 °C REPLICATEB	40 °C REPLICATE C	Average 37 °C	Average 40 °C	Ratio 37/40	37 °C REPLICATE A	37 °C REPLICATE B	37 °C REPLICATE C	40 °C REPLICATE A	40 °C REPLICATEB	40 °C REPLICATE C	Average 37 °C	Average 40 °C	Ratio 37/40
A0A0H2XJY4	SAUSA300_1759	SAUSA300_1759	Uncharacterized protein OS=Staphylococcus aureus (strain USA300) GN=SAUSA300_1759 PE=4 SV=1	20.3				161.2	144.3	148		151.167	#DIV/0!	247.83	133.79	174.33	447.08	302.3	188.02	185.317	312.467	0.593077
A0A0H2XH30	SAUSA300_0105	SAUSA300_0105	Peptidase, M20/M25/M40 family OS=Staphylococcus aureus (strain USA300) GN=SAUSA300_0105 PE=4 SV=1	43.1	45.5	28.7	54	247.3	221.3	237.6	42.7333	235.4	0.181535	24.86	22.97	25.96	36.35	38.42	29.26	24.5967	34.6767	0.709315
Q2FDE6	SAUSA300_2648	rpmH	50S ribosomal protein L34 OS=Staphylococcus aureus (strain USA300) GN=rpmH PE=3 SV=1	5.4				125.3	126.8	136.6		129.567	#DIV/0!	400.14	589.72	302.3	472.11	541.11	589.72	430.72	534.313	0.806119
A0A0H2XFM8	SAUSA300_1312	SAUSA300_1312	Acetyltransferase, GNAT family OS=Staphylococcus aureus (strain USA300) GN=SAUSA300_1312 PE=4 SV=1	19.8				77.5	103.3	97.6	#DIV/0!	92.8	#DIV/0!	30.89	33.09	38.71	39.42	43.17	42.6	34.23	41.73	0.820273
A0A0H2XHA4	SAUSA300_1715	ribD	Riboflavin biosynthesis protein RibD OS=Staphylococcus aureus (strain USA300) GN=ribD PE=3 SV=1	37.4	24	35.6	27.8	160	87.1	156.8	29.1333	134.633	0.21639	161.47	403.28	158.57	65.57	60.33	67.86	241.107	64.5867	3.73307
A0A0H2XH77	SAUSA300_1713	ribBA	Riboflavin biosynthesis protein RibBA OS=Staphylococcus aureus (strain USA300) GN=ribBA PE=3 SV=1	44.2				76.8	71.5	58.8		69.0333	#DIV/0!	121.31	347.33	125.5	38.28	40.02	41.79	198.047	40.03	4.94746
Q2FFX3	SAUSA300_1712	ribH	6,7-dimethyl-8-ribityllumazine synthase OS=Staphylococcus aureus (strain USA300) GN=ribH PE=3 SV=1	16.4	27.7	41.2	30.1	145.9	125.1	126.2	33	132.4	0.249245	76.68	236.19	76.52	27.62	28.91	21.52	129.797	26.0167	4.98898
