# Supplementary material for: Staphylococcus aureus Responds to Physiologically Relevant Temperature Changes by Altering Its Global Transcript and Protein Profile
Source: mSphere. 2021 Mar 17;6(2):e01303-20. doi: 10.1128/mSphere.01303-20 (PMC8546721; doi:10.1128/mSphere.01303-20)
Supplement: DATA SET S1 [file msphere.01303-20-sd001.xlsx]

## Sheet: 34 V 37
Feature ID	Chromosome region start	Chromosome region end	Rep 1 expression values	Rep 2 expression values	Rep 3 expression values	Rep 1 expression values	Rep 2 expression values	Rep 3 expression values	34 means	37 means	fold change	p value	Feature ID
SAUSA300_1817	1995761	1995835	268.37	41.15	1.7	3.02	1.44	1.61	103.74	2.02	51.3564	0.28811	SAUSA300_1817
SAUSA300s089	679024	679240	1753.62	860.73	131.85	31.56	208.93	22.45	915.4	87.65	10.4438	0.15493	SAUSA300s089
SAUSA300_1827	1996698	1996775	87.85	7.72	4.42	3.98	2.38	3.42	33.33	3.26	10.2239	0.332215	SAUSA300_1827
SAUSA300_1811	1995142	1995226	108.99	20.29	7.29	2.68	12.28	2.38	45.52	5.78	7.87543	0.283626	SAUSA300_1811
SAUSA300s031	2086359	2086511	235.19	181.43	86.55	3.47	89.66	2.06	167.73	31.73	5.28616	0.0597909	SAUSA300s031
SAUSA300s056	223439	223648	150.37	189.86	137.55	8.37	78.33	8.87	159.26	31.86	4.99874	0.0105029	SAUSA300s056
SAUSA300_0063	70874	71564	17.82	12.69	6.55	2.09	5.5	1.09	12.36	2.89	4.27682	0.0548269	SAUSA300_0063
SAUSA300s153	2164565	2164789	1461.86	1062.87	652.42	57.59	664.06	25.18	1059.05	248.94	4.25424	0.0606316	SAUSA300s153
SAUSA300s154	1203736	1203922	16.86	12.63	9.59	1.77	6.72	1.26	13.03	3.25	4.00923	0.0232559	SAUSA300s154
SAUSA300s077	1106852	1106984	30.19	26.02	9.86	1.89	12.6	2.33	22.02	5.61	3.92513	0.0823871	SAUSA300s077
SAUSA300s066	442300	442398	74.6	22.1	11	7.11	15.45	5.44	35.9	9.33	3.8478	0.251914	SAUSA300s066
SAUSA300_2415	2601304	2601670	105.53	115.81	76.68	9.35	63.19	6.91	99.34	26.48	3.75151	0.0287127	SAUSA300_2415
SAUSA300_1759	1944633	1945200	750.43	669.36	632.93	247.83	133.79	174.33	684.24	185.32	3.69221	0.000490241	SAUSA300_1759
aur	2784111	2785641	106	77.76	92.52	31.15	19.45	24.7	92.1	25.1	3.66932	0.00161802	aur
sspC	1037911	1038241	928.14	697.97	945.7	345.26	210.39	240.1	857.27	265.25	3.23193	0.00272921	sspC
SAUSA300_1831	1997064	1997153	21.07	10.35	6.94	2.52	5.9	4.03	12.79	4.15	3.08193	0.119165	SAUSA300_1831
SAUSA300s054	840456	840580	2734.44	2519.16	1821.46	532.16	1282.31	503.43	2358.35	772.63	3.05237	0.0134355	SAUSA300s054
SAUSA300_0942	1030944	1031235	25.28	22.53	17.82	2.33	15.21	3.98	21.88	7.17	3.0516	0.0329153	SAUSA300_0942
SAUSA300_1975	2129805	2130861	108.16	98.36	102.33	42.86	27.13	33.4	102.95	34.46	2.98752	0.000220229	SAUSA300_1975
arcB_2	2780670	2781681	74.28	62.84	82.96	27.24	24.2	22.25	73.36	24.56	2.98697	0.00124705	arcB_2
SAUSA300s239	1758829	1759088	32.98	37.51	23.68	0.34	29.94	1.35	31.39	10.54	2.97818	0.118634	SAUSA300s239
SAUSA300s120	1765103	1765467	1278.22	723.89	650.63	276.22	327.14	288.68	884.25	297.35	2.97377	0.0418218	SAUSA300s120
sspA	1039541	1040552	1114.17	815.83	992.74	395.51	289.91	306.68	974.25	330.7	2.94602	0.00225283	sspA
sspB	1038278	1039460	925.16	778.03	842.63	359.27	234.35	281.4	848.61	291.67	2.90949	0.000575378	sspB
SAUSA300_1581	1732460	1732607	671.65	345.26	341.76	110.44	296.62	69.27	452.89	158.78	2.85231	0.086171	SAUSA300_1581
SAUSA300_1912	2077499	2078180	38.96	37.04	27.48	5.02	27.62	4.59	34.49	12.41	2.77921	0.0581302	SAUSA300_1912
SAUSA300s104	2825507	2825886	89.26	76.96	52.94	16.74	55.79	11.23	73.05	27.92	2.6164	0.0625381	SAUSA300s104
SAUSA300s035	1022495	1022611	100.17	46.32	21	11.21	49.69	3.17	55.83	21.36	2.61376	0.276841	SAUSA300s035
SAUSA300s145	793275	793631	77.88	44.84	35.83	22.53	27.3	10.81	52.85	20.22	2.61375	0.0756486	SAUSA300s145
sak	2088424	2088916	293.79	264.22	318.19	121.17	97.4	116.82	292.07	111.8	2.61243	0.000471607	sak
SAUSA300s050	706640	706817	6590.45	5206.81	4281.38	44.55	6190.25	37.04	5359.55	2090.61	2.56363	0.204197	SAUSA300s050
SAUSA300_1461	1615988	1616168	19.02	21.52	15.12	1.84	19.39	0.84	18.55	7.36	2.52038	0.150406	SAUSA300_1461
SAUSA300_1789	1970794	1971352	18.57	12.04	5.34	3.36	7.8	3.13	11.99	4.76	2.51891	0.153852	SAUSA300_1789
SAUSA300s274	349894	350058	72.78	62.48	62.33	7.26	64.36	7.17	65.87	26.26	2.50838	0.110255	SAUSA300s274
SAUSA300s023	2215393	2215496	141.96	86.94	35.49	31.17	40.13	35.28	88.13	35.53	2.48044	0.163368	SAUSA300s023
SAUSA300_0266	318349	318742	20.2	20.41	17.23	6.75	11.83	4.77	19.28	7.78	2.47815	0.00796682	SAUSA300_0266
SAUSA300s233	1157325	1157646	234.35	206.41	191.16	45.57	174.33	35.62	210.64	85.17	2.47317	0.0539549	SAUSA300s233
SAUSA300_2041	2207508	2207646	1692.14	1257.67	789.26	251.15	1077.94	190.63	1246.36	506.58	2.46034	0.128621	SAUSA300_2041
SAUSA300_1974	2128767	2129784	129.03	118.94	141.96	61.98	48.5	48.32	129.98	52.93	2.4557	0.000666819	SAUSA300_1974
SAUSA300s150	678876	679003	1036.53	367.29	387.93	418.34	134.32	178.13	597.25	243.59	2.45187	0.209601	SAUSA300s150
SAUSA300_0694	769436	770021	39.55	34.84	29.69	5.34	33.23	4.57	34.69	14.38	2.41238	0.108128	SAUSA300_0694
SAUSA300s261	2745970	2746290	79.03	81.82	76.78	6.58	84.3	8.84	79.21	33.24	2.38297	0.14673	SAUSA300s261
SAUSA300_2245	2410699	2411047	1347.71	1316.57	1307.81	472.11	842.63	352.41	1324.03	555.72	2.38255	0.00656391	SAUSA300_2245
epiA	1954053	1954197	35.02	17.47	11.75	7.82	14.24	4.98	21.41	9.01	2.37625	0.174396	epiA
SAUSA300s171	282759	282897	151.55	107.62	88.61	10.9	127.13	8.36	115.92	48.8	2.37541	0.196667	SAUSA300s171
SAUSA300_1772	1960619	1960708	27.71	13.36	1.37	4.87	9.04	4.02	14.15	5.98	2.36622	0.352379	SAUSA300_1772
SAUSA300_2206	2371709	2372099	144.12	126.77	105.53	41.26	92.76	25.65	125.47	53.22	2.35757	0.035463	SAUSA300_2206
SAUSA300s220	723775	724234	61.67	37.91	29.82	1.48	52.7	0.76	43.13	18.32	2.35426	0.275631	SAUSA300s220
SAUSA300s002	15974	16073	25.96	14.7	7.54	6.61	11	2.9	16.07	6.84	2.34942	0.189751	SAUSA300s002
SAUSA300_1432	1587232	1587472	11.62	9.65	10.28	2.78	6.94	4.12	10.52	4.61	2.282	0.0121424	SAUSA300_1432
SAUSA300s148	2416109	2416409	5617.64	3392.53	2317.93	1121.4	3222.02	666.88	3776.04	1670.1	2.26097	0.16742	SAUSA300s148
arcA_2	2781713	2782949	45.1	39.86	52.85	21.17	19.28	21.3	45.94	20.58	2.23226	0.00269851	arcA_2
ear	894574	895129	243.71	240.61	286.91	117.62	107.62	121.96	257.08	115.73	2.22138	0.000809276	ear
SAUSA300_1054	1152430	1152937	20.29	13.14	18.37	4.77	15.33	3.34	17.27	7.81	2.21127	0.0950865	SAUSA300_1054
SAUSA300s242	1960049	1960205	30.27	8.02	14.41	12.63	3.82	7.54	17.57	8	2.19625	0.248407	SAUSA300s242
SAUSA300_0313	363874	365095	29.51	26.04	27.66	13.42	12.46	12.11	27.74	12.66	2.19115	0.000150758	SAUSA300_0313
SAUSA300_0675	748964	749252	20.24	12.66	18.44	0.88	21.73	0.89	17.11	7.83	2.18519	0.273371	SAUSA300_0675
SAUSA300_2537	2737717	2738677	257.77	255.28	308.61	120.08	130.24	127.26	273.89	125.86	2.17615	0.00110254	SAUSA300_2537
SAUSA300s032	2087967	2088133	606.64	352.41	252.32	109.84	373.44	78.43	403.79	187.24	2.15654	0.199297	SAUSA300s032
SAUSA300_1910	2075890	2076631	94.16	65.92	61.84	24.2	56.45	22.39	73.97	34.35	2.15342	0.0577116	SAUSA300_1910
SAUSA300s074	632858	633107	545.75	621.97	847.52	264.99	387.18	290.95	671.75	314.37	2.13681	0.0217828	SAUSA300s074
sbi	2540280	2541591	346.04	359.27	375.03	195.22	137.99	191.99	360.11	175.06	2.05707	0.000813437	sbi
SAUSA300_1965	2121058	2121298	354.52	323.89	288.68	159.2	183.78	128.84	322.36	157.27	2.04972	0.00263886	SAUSA300_1965
SAUSA300s282	1074291	1074484	590.62	510.85	457.19	233.61	418.34	112.75	519.56	254.9	2.03829	0.0524439	SAUSA300s282
SAUSA300_1066	1167960	1168034	34.87	23.19	13.75	26.69	3.98	4.83	23.94	11.83	2.02367	0.276788	SAUSA300_1066
SAUSA300_1904	2071439	2071613	227.28	222.88	199.87	44.76	247.83	30.19	216.68	107.59	2.01394	0.198012	SAUSA300_1904
SAUSA300s227	1443085	1443185	557.19	433.41	299.14	214.27	337.95	94.16	429.91	215.46	1.99531	0.104557	SAUSA300s227
SAUSA300_1214	1332378	1333404	10.16	12.4	12.66	25.23	19.64	25.92	11.74	23.6	0.497458	0.00519622	SAUSA300_1214
SAUSA300_1963	2120175	2120436	7.17	8.85	18.13	18.13	18.5	32.01	11.38	22.88	0.497378	0.113792	SAUSA300_1963
SAUSA300_1957	2114637	2115531	14.7	16.6	30.49	42.04	22.1	63.76	20.6	42.63	0.483228	0.16577	SAUSA300_1957
SAUSA300_0807	886680	887064	111.54	101.75	166.41	250.65	186.76	350.79	126.56	262.73	0.481711	0.0582737	SAUSA300_0807
mtlF	2272680	2274219	76.78	80.24	80.09	183.78	136.83	172.16	79.04	164.26	0.481188	0.00384199	mtlF
SAUSA300_1962	2119875	2120136	24.48	29.94	42.41	64.72	34.15	104.95	32.28	67.94	0.475125	0.167456	SAUSA300_1962
SAUSA300_1950	2112531	2112774	6.7	10.78	12.2	21.25	13.88	27.57	9.89	20.9	0.473206	0.0620893	SAUSA300_1950
SAUSA300_1948	2111520	2111727	12.33	16.4	34.7	33.71	34.79	66.26	21.15	44.92	0.470837	0.134476	SAUSA300_1948
SAUSA300s135	2830096	2830443	309.32	396.56	461.36	789.26	834.71	913.39	389.08	845.78	0.460025	0.00132077	SAUSA300s135
SAUSA300_1951	2112763	2113000	8.37	6.13	23.05	24.54	20.68	36.96	12.52	27.39	0.457101	0.108756	SAUSA300_1951
SAUSA300_0424	474791	475994	13.75	13.54	15.45	34.7	22.19	39.7	14.24	32.2	0.442236	0.0266813	SAUSA300_0424
SAUSA300_1956	2114412	2114631	7.44	8.87	16.4	23.05	15.41	36.42	10.9	24.96	0.436699	0.10534	SAUSA300_1956
lytN	1249121	1250273	6.26	4.81	6.82	13.28	12.72	15.06	5.96	13.69	0.435354	0.00112653	lytN
PSMa	476574	477063	28075.6	23617.3	28075.6	60119.4	75907.9	53824	26589.5	63283.7	0.420163	0.00551117	PSMa
SAUSA300_0320	372414	374487	3698.99	4451.61	5206.81	12119.2	8026.02	12119.2	4452.47	10754.8	0.413997	0.0116856	SAUSA300_0320
lip	2830472	2832515	447.08	447.08	543.66	1127.59	1347.71	1326.02	479.27	1267.1	0.378242	0.000516458	lip
ribD	1897227	1898232	44.84	53.95	57.74	161.47	403.28	158.57	52.18	241.11	0.216416	0.0804934	ribD
ribH	1894919	1895384	26.28	23.05	23.98	76.68	236.19	76.52	24.44	129.8	0.18829	0.118767	ribH
ribE	1896588	1897221	24.37	33.4	42.95	133.53	321.55	127.63	33.57	194.24	0.172827	0.0657693	ribE
ribBA	1895396	1896578	26.4	25.96	37.67	121.31	347.33	125.5	30.01	198.05	0.151527	0.0878406	ribBA

## Sheet: 37 V 40
Feature ID	Chromosome region start	Chromosome region end	Rep 1 expression values	Rep 2 expression values	Rep 3 expression values	Rep 1 expression values	Rep 2 expression values	Rep 3 expression values	37 means	40 means	fold change	p value	Feature ID
SAUSA300s050	706640	706817	44.55	6190.25	37.04	28.52	206.87	23.64	2090.61	86.34	24.2137	0.383733	SAUSA300s050
SAUSA300s282	1074291	1074484	233.61	418.34	112.75	17	22.87	10.25	254.9	16.71	15.2543	0.0553201	SAUSA300s282
SAUSA300s220	723775	724234	1.48	52.7	0.76	2.06	1.47	1.1	18.32	1.54	11.8961	0.38469	SAUSA300s220
SAUSA300s089	679024	679240	31.56	208.93	22.45	14.65	9.82	2.17	87.65	8.88	9.8705	0.264901	SAUSA300s089
SAUSA300s239	1758829	1759088	0.34	29.94	1.35	1.39	0.82	1.37	10.54	1.2	8.78333	0.389872	SAUSA300s239
SAUSA300s031	2086359	2086511	3.47	89.66	2.06	0.9	9.76	0.99	31.73	3.88	8.17784	0.393036	SAUSA300s031
ribH	1894919	1895384	76.68	236.19	76.52	27.62	28.91	21.52	129.8	26.02	4.98847	0.123086	ribH
ribBA	1895396	1896578	121.31	347.33	125.5	38.28	40.02	41.79	198.05	40.03	4.94754	0.101739	ribBA
ribE	1896588	1897221	133.53	321.55	127.63	42.04	41.32	48.58	194.24	43.98	4.41655	0.0778301	ribE
SAUSA300s153	2164565	2164789	57.59	664.06	25.18	8.84	167.54	5.64	248.94	60.67	4.10318	0.429719	SAUSA300s153
SAUSA300_1904	2071439	2071613	44.76	247.83	30.19	6.65	67.86	5.45	107.59	26.65	4.03715	0.330894	SAUSA300_1904
SAUSA300s261	2745970	2746290	6.58	84.3	8.84	4.13	14.45	6.85	33.24	8.48	3.91981	0.390241	SAUSA300s261
ribD	1897227	1898232	161.47	403.28	158.57	65.57	60.33	67.86	241.11	64.58	3.73351	0.09517	ribD
SAUSA300_2245	2410699	2411047	472.11	842.63	352.41	61.91	316.12	101.31	555.72	159.78	3.47803	0.0771906	SAUSA300_2245
SAUSA300_0767	855690	856014	19.28	80.33	11.88	4.42	16.86	11.65	37.16	10.98	3.38434	0.299487	SAUSA300_0767
SAUSA300s233	1157325	1157646	45.57	174.33	35.62	17.23	49.46	10.76	85.17	25.82	3.29861	0.268631	SAUSA300s233
mtlF	2272680	2274219	183.78	136.83	172.16	55.79	48.03	46.56	164.26	50.13	3.27668	0.00137354	mtlF
SAUSA300_1912	2077499	2078180	5.02	27.62	4.59	3.01	5.88	2.59	12.41	3.83	3.24021	0.326097	SAUSA300_1912
SAUSA300s104	2825507	2825886	16.74	55.79	11.23	1.07	23.44	2.09	27.92	8.87	3.14769	0.294518	SAUSA300s104
narJ	2514674	2515265	13.99	17.32	13.9	4.78	5.44	4.43	15.07	4.88	3.08811	0.000938386	narJ
SAUSA300s148	2416109	2416409	1121.4	3222.02	666.88	45.65	1359.5	226.73	1670.1	543.96	3.07026	0.27347	SAUSA300s148
SAUSA300s274	349894	350058	7.26	64.36	7.17	5.74	10.78	9.28	26.26	8.6	3.05349	0.407573	SAUSA300s274
SAUSA300_2343	2516791	2520481	26.51	24.42	24.54	10.73	7.46	6.78	25.16	8.32	3.02404	0.000270374	SAUSA300_2343
SAUSA300_0694	769436	770021	5.34	33.23	4.57	1.1	11.75	1.45	14.38	4.76	3.02101	0.393131	SAUSA300_0694
SAUSA300s171	282759	282897	10.9	127.13	8.36	3.38	42.04	5.12	48.8	16.85	2.89614	0.480871	SAUSA300s171
SAUSA300_2206	2371709	2372099	41.26	92.76	25.65	6.88	32.22	16.81	53.22	18.64	2.85515	0.184161	SAUSA300_2206
narH	2515242	2516688	39.3	29.51	36.27	15.52	10.43	11.26	35.03	12.4	2.825	0.00235757	narH
SAUSA300s260	2742459	2742769	92.76	188.02	58.75	3.09	119.15	5.06	113.18	42.43	2.66745	0.263938	SAUSA300s260
agrD	2147507	2147648	510.85	1359.5	453.9	101.59	661.63	163.47	774.75	308.9	2.50809	0.245173	agrD
SAUSA300_1722	1904565	1905114	10.55	29.76	8.65	4.36	11.3	5.27	16.32	6.98	2.33811	0.257703	SAUSA300_1722
SAUSA300s053	256414	256608	707.5	697.97	652.42	234.35	465.71	195.22	685.96	298.43	2.29856	0.0108121	SAUSA300s053
SAUSA300_0811	891016	891223	15.03	20.59	21.21	6.96	11.14	7.05	18.94	8.38	2.26014	0.0116949	SAUSA300_0811
SAUSA300_2167	2347132	2348539	40.27	63.65	36.55	19.34	25.1	18.47	46.83	20.97	2.23319	0.0415367	SAUSA300_2167
sak	2088424	2088916	121.17	97.4	116.82	50.42	50.88	49.78	111.8	50.36	2.22002	0.00109926	sak
SAUSA300s056	223439	223648	8.37	78.33	8.87	15.81	15.54	11.72	31.86	14.36	2.21866	0.493939	SAUSA300s056
SAUSA300_2562	2772539	2772641	8.85	67.21	5.84	1.17	29.94	6.22	27.3	12.44	2.19453	0.533937	SAUSA300_2562
SAUSA300s227	1443085	1443185	214.27	337.95	94.16	45.04	179.06	70.94	215.46	98.35	2.19075	0.223958	SAUSA300s227
narK	2508368	2509538	51.37	43.1	43.52	22.1	21.55	19.52	45.99	21.06	2.18376	0.00087994	narK
adh	667473	668484	561.71	606.64	560.02	229.35	337.95	227.28	576.12	264.86	2.17519	0.00141699	adh
SAUSA300_0278	330520	330814	6190.25	4082.65	6044.17	3222.02	2317.93	2092.59	5439.02	2544.18	2.13783	0.0191291	SAUSA300_0278
SAUSA300_0313	363874	365095	13.42	12.46	12.11	5.88	6.91	5.1	12.66	5.96	2.12416	0.000512627	SAUSA300_0313
argG	943440	944646	114.75	143.14	114.08	48.95	69.65	56.63	123.99	58.41	2.12275	0.00441797	argG
sbi	2540280	2541591	195.22	137.99	191.99	74.97	100.29	78.22	175.06	84.49	2.07196	0.0109466	sbi
SAUSA300_2420	2605944	2606364	21.3	21.79	17.69	9.86	7.53	12.2	20.26	9.86	2.05477	0.00510243	SAUSA300_2420
pflB	260578	262828	2665.36	2040.57	2561.8	1046.57	1533.04	996.55	2422.57	1192.05	2.03227	0.00886408	pflB
pflA	262850	263606	2005.89	1952.3	2092.59	847.52	1282.31	860.73	2016.92	996.86	2.02327	0.00235337	pflA
SAUSA300_1613	1766288	1767362	68.81	81.45	62.9	32.32	41.68	32.01	71.05	35.34	2.01047	0.00484246	SAUSA300_1613
ureC	2406185	2407901	7.35	7.19	7.97	17.92	14.27	12.6	7.5	14.93	0.502344	0.00948547	ureC
feoB	2687551	2689546	8.94	7.5	8.53	16.74	15.71	17.98	8.32	16.81	0.494943	0.000412481	feoB
SAUSA300_2642	2866101	2866455	14.12	15.49	20.11	43.1	33.76	29.11	16.57	35.32	0.469139	0.0140157	SAUSA300_2642
SAUSA300_1946	2110991	2111141	17.4	20.05	20.32	38.21	40.23	45.32	19.26	41.25	0.466909	0.00068058	SAUSA300_1946
SAUSA300_1948	2111520	2111727	33.71	34.79	66.26	96.84	61.98	134.14	44.92	97.65	0.46001	0.0873944	SAUSA300_1948
SAUSA300_2641	2865638	2866034	11.48	13.24	19.45	36.42	30.58	29.82	14.72	32.27	0.456151	0.00533608	SAUSA300_2641
SAUSA300s150	678876	679003	418.34	134.32	178.13	352.41	652.42	632.93	243.59	545.92	0.446201	0.0823873	SAUSA300s150
feoA	2689557	2689785	30.94	13.62	21.29	60.82	32.57	61.76	21.95	51.72	0.424401	0.0511673	feoA
ureB	2405778	2406189	5.1	6.75	6.02	23.56	10.31	14.93	5.95	16.27	0.365704	0.0578585	ureB
dps	2256073	2256517	1009.4	963.02	1114.17	3035.26	2519.16	3106.48	1028.86	2886.96	0.356382	0.000617294	dps
SAUSA300_0409	462948	463257	2561.8	2828.36	3163.08	8583.17	8026.02	7475.66	2851.08	8028.28	0.35513	0.000141857	SAUSA300_0409
ureA	2405462	2405765	2.91	3.19	3.47	12.88	8.99	8.47	3.19	10.11	0.315529	0.00780358	ureA
SAUSA300_1066	1167960	1168034	26.69	3.98	4.83	46.89	34.95	63.65	11.83	48.5	0.243918	0.0303436	SAUSA300_1066
